# Supplementary material for: Implication of molecular vascular smooth muscle cell heterogeneity among arterial beds in arterial calcification
Source: PLoS One. 2018 Jan 26;13(1):e0191976. doi: 10.1371/journal.pone.0191976 (PMC5786328; doi:10.1371/journal.pone.0191976)
Supplement: S1 File — Values of replicate probes for 20k genes based on highest median expression values (Significance analysis of microarrays (SAM) analysis). (XLSX) [file pone.0191976.s002.xlsx]

## Sheet: normAvPr_20K
	FA_cell_H197_15	AA_cell_H198_7	PA_cell_H201_18	FA_cell_H203_17	PA_cell_H204_6	TA_cell_H205_8	CA_cell_H206_16	AA_cell_H212_10	TA_cell_H215_5	CA_cell_H216_4
GENE	1	2	3	1	3	4	5	2	4	5
ZNF865//A_33_P3210160	13.08	13.28	13.08	12.93	13.05	13.09	12.99	13	12.99	12.99
RN28S1//A_33_P3346552	13.13	13.36	13.07	13.1	13	13.09	13.01	13.05	13	13
A_33_P3396434//A_33_P3396434	13.07	13.28	13.06	13.06	12.88	13.07	12.91	12.96	12.94	12.9
RN28S1//A_33_P3244165	12.92	13.16	12.95	12.88	12.87	12.94	12.81	12.95	12.68	12.86
PQLC2//A_33_P3388491	12.82	13	12.58	12.94	12.73	12.79	12.72	12.87	12.76	12.77
GPR155//A_33_P3253653	12.7	12.82	12.64	12.75	12.62	12.68	12.62	12.76	12.62	12.64
ENST00000448179//A_33_P3471712	12.42	12.59	12.42	12.34	12.29	12.47	12.37	12.34	12.44	12.47
XLOC_l2_015478//A_21_P0013757	12.77	12.91	12.83	12.63	12.7	12.77	12.74	12.69	12.65	12.66
FUT6//A_33_P3210288	12.12	12.15	12.13	12.13	12.2	12.14	12.15	12.22	12.28	12.28
CYP2W1//A_33_P3252612	12.18	12.15	12.18	12.1	12.32	12.15	12.16	12.32	12.24	12.27
ACTB//A_32_P137939	12.63	12.29	12.69	12.84	12.56	12.03	11.97	11.88	11.88	11.74
FAM74A4//A_33_P3379436	12.41	12.48	12.38	12.22	11.2	12.37	12.34	12.07	12.24	12.16
VIM//A_23_P161190	12.45	12.73	12.34	12.4	12.39	12.6	12.47	12.54	12.55	12.56
RNU4ATAC//A_21_P0000503	10.97	11.4	11.27	10.57	10.32	11.46	10.67	10.35	10.78	11.29
AS3MT//A_33_P3378531	12.3	12.36	12.24	12.12	12.27	12.28	12.25	12.22	12.13	12.22
ENST00000381105//A_33_P3296852	12.26	12.35	12.2	12.09	12.16	12.27	12.18	12.1	12.19	12.08
RPS27//A_24_P148235	12.45	12.69	12.47	12.34	12.4	12.53	12.47	12.66	12.58	12.57
MTRNR2L6//A_21_P0000106	12.28	12.41	12.31	12.22	12.27	12.31	12.24	12.23	12.26	12.22
UBC//A_24_P681301	12.22	12.47	12.41	12.55	12.16	12.24	12.26	12.39	12.18	12.12
A_33_P3315763//A_33_P3315763	12.02	12.01	11.89	11.8	11.93	12.02	12.01	11.89	11.99	12.05
RPS2//A_23_P106708	12.75	12.9	11.45	12.77	12.74	12.76	12.69	12.83	12.72	12.75
A_33_P3370515//A_33_P3370515	12.3	12.35	12.19	12.17	12.21	12.27	12.19	12.21	12.13	12.18
MTRNR2L2//A_21_P0000101	12.15	12.19	12.37	12.09	12.06	12.18	12.2	12.07	12.12	12.11
RPS18//A_21_P0010744	12.53	12.72	12.45	12.19	12.49	12.59	12.54	12.56	12.55	12.56
SLC16A12//A_33_P3481987	11.9	11.84	11.87	11.77	11.91	11.89	11.91	11.6	11.89	11.88
XLOC_l2_004940//A_21_P0011376	12.39	12.62	12.21	12.48	12.22	12.48	12.41	12.28	12.4	12.4
XLOC_l2_015885//A_21_P0013877	12.34	12.43	12.2	12.16	11.97	12.38	12.21	11.89	12.17	11.94
EEF1A1//A_24_P763243	12.46	12.72	12.61	12.43	12.39	12.55	12.56	12.59	12.57	12.54
RPLP1//A_32_P857658	12.29	12.38	12.15	12.01	11.99	12.31	12.17	11.96	12.11	12.19
SUZ12P//A_33_P3370461	11.55	11.53	11.51	11.51	11.77	11.63	11.59	11.68	11.7	11.7
RPS2//A_21_P0011866	12.52	12.59	12.38	12.48	12.45	12.48	12.47	12.48	12.47	12.27
MALAT1//A_21_P0010981	11.9	11.77	11.9	11.58	11.85	11.96	11.89	11.81	11.87	11.98
FLJ13773//A_33_P3759592	11.41	11.31	11.44	11.38	11.75	11.47	11.51	11.74	11.64	11.71
FTH1//A_33_P3253249	12.2	12.48	12.32	12.07	12.19	12.35	12.32	12.19	12.23	12.22
RPL35A//A_23_P44956	12.17	12.35	12.16	11.99	12.21	12.25	12.08	12.31	12.29	12.27
RN28S1//A_33_P3336632	11.12	10.7	10.77	10.61	10.69	10.36	10.4	10.89	10.37	10.25
RN28S1//A_33_P3420259	11.51	11.36	11.12	10.94	11.34	11.04	11.09	11.33	11.09	11.06
RPL19//A_23_P77779	12.05	12.24	12.1	11.96	12.13	12.15	12.08	12.09	12.14	12.13
RPL13//A_24_P142228	11.93	12.3	12.09	11.96	12.04	12.18	12.1	12.31	12.3	12.28
RPL23//A_23_P26713	12.07	12.26	11.59	12.12	11.8	12.11	12.05	12.26	12.14	12.15
SLC35E4//A_23_P259357	11.32	11.16	11.3	11.17	11.5	11.29	11.37	11.59	11.49	11.53
TTC19//A_33_P3230738	12.05	12.2	11.91	11.79	11.99	12.07	12.02	11.89	11.95	12
HSCB//A_33_P3309231	11.65	11.63	11.61	11.58	11.57	11.66	11.65	11.48	11.64	11.66
RPLP2//A_23_P147888	12.08	12.21	12.04	11.97	12.09	12.12	12.06	11.97	12.12	12.08
RPS8//A_23_P46182	12.11	12.34	11.89	11.87	12.09	12.31	12.17	12.07	12.24	12.01
ADAMTS7//A_23_P11005	11.97	12.04	11.84	11.95	12.03	12	11.73	11.77	11.82	11.93
RPL41//A_23_P128067	12.13	12.16	11.97	11.98	11.92	12.02	12.08	12.15	12.11	11.99
LOC494150//A_33_P3479999	11.27	11.24	11.23	11.19	11.41	11.38	11.34	11.45	11.48	11.48
XLOC_l2_011566//A_21_P0012940	12.06	12.15	11.96	12.09	11.72	12.11	12	11.68	12.07	12.01
AY444749//A_33_P3368186	11.18	10.97	11.04	11.15	11.47	11.16	11.18	11.48	11.42	11.37
MGP//A_33_P3361636	10.41	9.51	8.89	10.19	9.96	9.64	10.3	10.15	9.55	10.36
RPS2//A_21_P0010964	12.19	12.2	12.06	12.17	11.92	12.18	12.08	11.9	12.05	12.06
FTH1//A_21_P0013796	11.84	12.41	12.33	12.03	11.99	12.19	12.28	12.1	12.02	12.07
ZNF799//A_33_P3228988	11.11	10.91	11.02	10.91	11.43	11.03	11.19	11.35	11.33	11.3
RPL12//A_23_P217068	11.93	12.12	11.87	11.95	12.05	12.04	12.01	12.04	12.09	12.05
C5orf63//A_33_P3296198	12.32	11.84	12.08	12.14	12.26	11.74	11.47	11.53	11.47	11.54
COX1//A_23_P301925	11.01	11.24	11.28	11.27	11.16	11.01	11.12	11.16	11.19	10.91
RPS20//A_23_P168898	11.87	12.07	11.74	11.81	11.79	12.01	11.88	12.1	12.03	12.03
RPL21//A_32_P118258	11.67	11.87	11.59	11.5	11.67	11.69	11.66	11.85	11.79	11.77
RPL38//A_23_P95879	11.88	12.01	11.83	11.8	11.91	11.96	11.79	11.94	12	11.97
RPL37A//A_32_P783	11.97	12.08	11.88	11.85	11.97	12.01	11.97	12.08	12.02	11.98
RPL13A//A_23_P90143	11.86	12.05	11.79	11.79	11.96	11.95	11.99	12.11	12.07	11.99
TPM2//A_23_P216501	12.3	11.02	11.64	12.57	11.82	10.56	10.36	10.82	10.76	10.66
MTRNR2L1//A_21_P0000100	11.59	11.59	11.49	11.46	11.59	11.6	11.6	11.57	11.55	11.54
LOC100133161//A_33_P3250343	11.71	11.8	11.61	11.61	11.69	11.74	11.54	11.47	11.59	11.66
RPL31//A_24_P213783	11.76	11.85	11.64	11.6	11.76	11.83	11.75	11.78	11.83	11.82
TYMP//A_33_P3255949	11.7	11.7	11.6	11.55	11.78	11.79	11.59	11.62	11.36	11.62
CYB5R3//A_23_P502224	11.88	11.79	11.74	11.93	11.73	11.85	11.64	11.68	11.66	11.6
RPL6//A_33_P3329916	11.88	12	11.83	11.73	11.8	11.95	11.74	11.88	11.89	11.85
C1R//A_33_P3393821	10.63	12.12	11.87	10.04	11.76	12.19	12.21	12.16	12.27	12.25
PTMA//A_33_P3219803	10.5	10.85	10.76	10.43	10.89	10.98	10.84	10.81	11.12	11.16
RPS6//A_23_P123563	11.6	11.81	11.62	11.46	11.67	11.77	11.7	11.83	11.84	11.81
ENST00000397557//A_33_P3274428	10.92	10.5	10.71	10.91	11.13	10.81	10.71	11.06	11.1	11.05
RPL10A//A_23_P251593	11.77	11.95	11.81	11.58	11.93	11.91	11.85	12.03	11.97	11.97
CYTB//A_24_P551842	11.51	11.76	11.89	11.84	11.61	11.86	12.07	11.93	11.94	11.73
FTH1//A_24_P58337	11.64	12.21	12.14	11.88	11.78	12	12.08	11.8	11.84	11.88
LAMA5//A_33_P3384442	10.51	10.32	10.44	10.11	10.84	10.64	10.6	11.03	10.97	10.97
A_33_P3328619//A_33_P3328619	10.81	10.63	10.75	10.63	11.19	10.83	10.94	11.25	11.06	11.12
IGFBP7//A_23_P353035	11.73	10.9	10.9	11.93	11.41	9.12	9.07	10.03	9.05	8.52
XRCC3//A_33_P3363515	10.94	10.76	10.87	10.74	11.18	10.99	11.01	11	11.06	11.12
A_33_P3315027//A_33_P3315027	11.57	11.7	11.63	11.55	11.48	11.67	11.64	11.77	11.76	11.76
HLA-A//A_33_P3379962	11.32	11.35	11.51	11.47	11.36	11.27	11.41	11.4	11.36	11.42
ND4L//A_33_P3336696	10.78	11.42	10.88	11.04	11.06	11.38	11.35	11.21	11.56	11.36
PTMA//A_21_P0013910	10.29	10.62	10.31	10.4	10.7	10.78	10.62	10.58	10.82	10.98
RPS21//A_23_P120660	11.62	11.64	11.47	11.57	11.56	11.48	11.45	11.57	11.61	11.47
EIF1//A_23_P45945	11.75	11.98	11.81	11.77	11.63	11.82	11.76	11.77	11.72	11.88
A_33_P3241043//A_33_P3241043	11.93	11.79	11.79	12.09	11.8	11.64	11.56	11.58	11.69	11.68
RPL37A//A_23_P142724	11.84	11.97	11.8	11.95	11.8	11.91	11.84	11.93	11.99	11.99
RPS18//A_23_P214666	11.87	12	11.77	11.76	11.92	11.95	11.97	12.06	12	12
RPL23A//A_23_P29747	11.5	11.65	11.66	11.61	11.5	11.57	11.57	11.64	11.65	11.66
A_33_P3352407//A_33_P3352407	11.53	12.1	11.77	11.66	11.62	11.91	11.97	11.63	11.74	11.55
LOC400499//A_33_P3266165	10.86	10.66	10.74	10.56	11.12	10.92	10.94	11.04	11.02	11
RPS25//A_23_P47357	11.28	11.51	11.38	11.31	11.35	11.48	11.41	11.57	11.6	11.47
RPL10//A_32_P184367	11.39	11.62	11.44	11.35	11.28	11.61	11.66	11.67	11.77	11.69
THC2550570//A_32_P190488	11.59	11.78	11.63	11.55	10.67	11.79	11.66	11.69	11.74	11.72
TIMP2//A_33_P3382177	11.52	11.68	11.77	11.61	11.71	11.76	11.76	11.78	11.72	11.72
RPS7//A_23_P141549	11.48	11.63	11.49	11.4	11.51	11.5	11.5	11.57	11.54	11.53
UBC//A_23_P329740	11.09	11.38	11.34	11.37	11.03	11.28	11.19	11.18	11.24	11.2
RPS29//A_23_P76961	11.54	11.6	11.44	11.65	11.38	11.49	11.46	11.49	11.56	11.55
HLA-C//A_33_P3424803	11.2	11.03	11.42	11.19	11.33	10.96	11.08	11.16	11.09	11.15
MGC13053//A_33_P3721983	10.58	10.28	10.54	10.46	10.91	10.48	10.66	10.93	10.83	10.69
EEF1A1//A_33_P3263277	11.62	11.85	11.63	11.63	11.64	11.81	11.77	11.68	11.82	11.8
LOC100132247//A_33_P3212823	10.65	10.44	10.61	10.44	10.95	10.74	10.83	11.02	10.98	10.85
MAP4//A_33_P3354137	11.55	11.43	11.39	11.35	11.42	11.53	11.5	11.32	11.43	11.37
RPS10//A_23_P356484	11.75	11.72	11.63	11.7	11.57	11.66	11.58	11.49	11.76	11.69
XLOC_l2_005557//A_21_P0011491	11.29	11.57	11.49	11.22	11.37	11.46	11.51	11.53	11.68	11.63
FTH1//A_32_P342064	11.33	11.29	10.81	11.36	11.37	11.3	11.29	11.23	11.25	11.2
TPT1//A_24_P179351	11.46	11.42	11.45	11.43	11.55	11.47	11.51	11.39	11.42	11.45
RPL31//A_32_P145153	11.56	11.65	11.52	11.38	11.5	11.63	11.63	11.52	11.62	11.67
PTMA//A_24_P264207	10.08	10.43	10.32	10.01	10.55	10.58	10.37	10.39	10.74	10.77
RPL26//A_21_P0011257	11.36	11.59	11.36	11.31	11.27	11.6	11.53	11.57	11.64	11.5
RGS4//A_33_P3325009	11.39	11.47	11.28	11.31	11.39	11.5	11.45	11.32	11.47	11.49
RPL23A//A_24_P67699	11.34	11.41	11.46	11.26	11.35	11.38	11.4	11.52	11.48	11.38
MGP//A_23_P204286	9.67	8.68	8.16	9.52	9.29	8.79	9.63	9.61	8.83	9.71
RPLP0//A_32_P184796	11.86	11.82	11.73	11.79	11.91	11.62	11.84	11.85	11.86	11.88
RPS3A//A_32_P208178	11.16	11.36	11.13	11.07	11.28	11.35	11.31	11.45	11.45	11.42
A_33_P3299436//A_33_P3299436	11.5	11.62	11.55	11.49	11.57	11.58	11.63	11.63	11.71	11.69
SOD3//A_23_P254741	10.28	11.21	11.45	10.12	11.4	11.94	11.87	11.82	11.98	11.78
MT2A//A_23_P106844	10.2	10.97	10.99	10.8	10.48	10.84	10.9	10.63	10.63	10.92
MYO1C//A_23_P164022	10.44	10.16	10.36	10.38	10.75	10.33	10.5	10.73	10.63	10.65
TOMM7//A_23_P93844	11.45	11.37	11.23	11.38	11.39	11.37	11.11	11.41	11.45	11.42
OAZ1//A_23_P409951	11.65	11.42	11.53	11.91	11.53	11.34	11.35	11.29	11.21	11.23
RPL7A//A_23_P135084	11.36	11.59	10.83	11.47	11.47	11.56	11.59	11.79	11.72	11.65
RPL10//A_24_P754803	11.11	11.51	11.2	11.07	11.24	11.34	11.54	11.67	11.65	11.58
RPS28//A_33_P3221680	11.55	11.56	11.51	11.37	11.58	11.53	11.56	11.54	11.51	11.55
RPS17//A_24_P418418	11.49	11.49	11.26	11.31	11.48	11.51	11.38	11.6	11.58	11.58
ODF2L//A_33_P3244998	9.82	9.66	9.59	9.46	10.37	10.02	9.95	10.5	10.46	10.43
RPS13//A_23_P24763	11.42	11.46	11.31	11.37	11.3	11.4	11.41	11.47	11.49	11.45
LGALS1//A_23_P166459	11.72	11.28	11.41	11.9	11.53	11.29	11.38	11.36	11.46	11.43
RPS11//A_23_P101532	11.22	11.35	11.24	11.22	11.18	11.36	11.43	11.49	11.48	11.46
SNORD3B-1//A_33_P3252333	9.86	10.29	9.98	10	9.62	10.56	9.36	8.86	9.85	10.33
RPL34//A_23_P7221	11.11	11.3	11.12	10.95	11.15	11.43	11.29	11.26	11.43	11.44
RPS26//A_23_P116694	11.69	11.61	11.63	11.52	11.59	11.64	11.5	11.57	11.64	11.67
HSPB1//A_21_P0013662	11.44	10.6	11.25	11.78	11.16	10.59	10.67	10.61	10.47	10.32
RPS3A//A_23_P144497	11.13	11.32	11.06	11.01	11.18	11.27	11.3	11.42	11.38	11.34
HLA-G//A_24_P311926	10.58	10.55	9.77	10.89	10.71	10.49	10.77	10.81	10.6	10.69
RPS27//A_21_P0011109	11.17	11.29	11.11	10.95	11.07	11.3	11.25	11.2	11.36	11.36
RPL3//A_23_P68942	11.23	11.42	11.31	11.21	11.5	11.34	11.5	11.57	11.5	11.51
IKBKB//A_33_P3787904	10.37	10.13	10.35	10.35	10.6	10.38	10.55	10.79	10.7	10.68
CD63//A_24_P270144	11.26	11.61	11.64	11.66	11.16	11.69	11.59	11.47	11.52	11.31
XLOC_l2_009184//A_21_P0012200	11.16	11.25	11.08	11.17	10.9	11.19	11.24	11.24	11.32	11.32
RPL37//A_24_P20777	11.3	11.38	11.22	11.23	11.23	11.35	11.42	11.48	11.46	11.49
GPX1//A_33_P3354322	10.63	11.24	11.23	10.86	10.68	11.12	10.82	10.9	11.01	10.83
LCE1D//A_23_P375524	11.24	11.15	11.02	11.13	11.19	11.16	11.11	10.91	11.04	10.97
RPS19//A_24_P134074	11.61	11.63	11.58	11.63	11.57	11.55	11.62	11.6	11.69	11.64
A_33_P3354479//A_33_P3354479	11.08	11.17	10.97	11.02	11.16	11.16	11.18	11.21	11.26	11.1
KIAA1654//A_33_P3678883	10.37	10.18	10.3	10.16	10.82	10.46	10.59	10.74	10.74	10.73
GNAI2//A_33_P3585268	10.91	10.62	10.54	11.27	10.6	10.71	10.51	10.49	10.72	10.69
MTRNR2L2//A_21_P0003137	10.94	11.12	10.75	10.76	10.76	11.19	11.11	10.6	10.81	10.86
A_33_P3238461//A_33_P3238461	11.17	11.09	11.04	11.13	11.17	11.12	11.13	11.14	11.15	11.14
ATP6//A_23_P337726	10.91	11.06	11.23	11.28	10.9	11.17	11.49	11.18	11.22	10.89
RPS24//A_23_P1206	11.05	10.97	10.92	11	11.07	10.94	11.04	11.08	11.15	11.17
RPL11//A_23_P62605	11.11	11.22	11.1	11.09	11.01	11.22	11.28	11.3	11.39	11.33
RPSA//A_21_P0010639	11.5	11.29	11.17	11.41	11.42	11.28	11.15	11.33	11.31	11.37
RN7SK//A_33_P3382595	10	10.44	9.82	9.35	10.2	10.67	10.04	9.91	10.29	10.64
IFITM3//A_23_P87545	10.74	10.78	11.37	10.74	11.26	10.79	11.13	11.11	10.88	11.05
RPL35//A_23_P112429	11.13	11.1	11.11	11.1	11.19	11.13	11.14	11.17	11.22	11.2
RPL26//A_23_P33045	11.14	11.29	11.15	11.04	11.28	11.37	11.33	11.42	11.48	11.45
S100A6//A_23_P201711	11.09	11.39	11.23	11.51	11.07	11.28	11.31	11.14	11.3	11.31
RPL9//A_23_P7066	10.8	11.03	10.87	10.76	10.88	11.02	10.93	11.02	11.11	11.13
RPS14//A_23_P81492	11.15	11.27	11.16	10.99	11.2	11.32	11.3	11.25	11.42	11.25
ENST00000400768//A_33_P3417176	10.98	10.8	10.83	10.69	10.9	10.98	10.91	10.86	10.92	10.92
RPS4X//A_23_P125519	10.88	11.08	11.02	10.83	11.16	11.18	11.21	11.31	11.33	11.29
RPL23P8//A_33_P3295066	11.11	11.14	11	10.85	10.99	11.1	11.17	11.02	11.06	11.16
A_33_P3353259//A_33_P3353259	11.05	11.2	10.99	10.85	11.23	11.19	11.22	11.3	11.37	11.37
XLOC_l2_008560//A_21_P0012112	11.3	11.35	11.25	11.2	11.45	11.33	11.33	11.38	11.46	11.38
LOC648771//A_23_P336854	11.15	11.23	11.15	11.11	11.32	11.25	11.35	11.47	11.35	11.3
HTRA1//A_23_P97990	10.96	11.67	11.38	10.63	11.12	11.73	11.83	11.76	11.81	11.78
A_33_P3381429//A_33_P3381429	11.39	11.52	11.37	11.36	11.53	11.46	11.55	11.63	11.62	11.5
TMSB4X//A_24_P143189	11	10.88	11.31	11.1	11.09	11.01	11.1	10.87	10.97	10.94
RPS16//A_23_P208850	10.91	11	10.98	10.81	10.93	10.98	11.06	11.1	11.17	11.21
PTRF//A_23_P394064	11.28	10.5	10.8	11.44	11.09	10.73	10.58	10.71	10.75	10.8
SUZ12P//A_33_P3332690	10.09	9.9	10.03	9.82	10.33	10.25	10.27	10.47	10.52	10.5
RPS23//A_32_P84605	10.95	11.01	10.94	10.78	11.04	11.05	11.05	11.1	11.18	11.15
RPL24//A_23_P256933	10.97	11.08	10.94	10.93	11.06	11.16	11.05	11.16	11.25	11.23
L2HGDH//A_33_P3310232	9.53	9.24	9.37	9.19	9.79	9.53	9.52	9.87	9.91	9.77
AQP1//A_23_P372834	9.83	5.79	7.61	9.78	9.24	7.02	6.22	6.88	7.15	6.46
RPL3//A_24_P766208	10.83	11	10.64	10.87	11.09	10.97	11.12	11.3	11.11	11.14
B2M//A_23_P37441	10.08	10.65	10.91	10.4	10.31	10.64	10.73	10.64	10.67	10.56
RPL5//A_33_P3246163	10.99	11.2	11.09	11.01	11.1	11.16	11.14	11.34	11.26	11.11
THC2570186//A_24_P58881	10.91	10.84	10.73	10.84	10.9	10.8	10.8	10.96	10.94	10.94
CD151//A_33_P3229196	11.27	11.18	11.07	11.5	11.06	11.31	11.21	11.14	11.19	11.11
MAML1//A_33_P3220149	10.99	10.82	10.85	10.88	10.84	10.96	10.95	10.82	10.92	10.95
HBB//A_23_P203558	3.63	3.55	3.72	3.71	3.65	3.69	3.73	3.74	3.61	3.66
A_33_P3407374//A_33_P3407374	10.97	10.78	10.82	10.77	10.93	10.9	10.88	10.79	10.89	10.87
ENST00000406053//A_33_P3349474	9.59	9.41	9.55	9.06	10.11	9.78	9.79	10.18	10.13	10.13
ENST00000402278//A_33_P3384997	10.97	11.12	10.88	10.84	10.88	11.16	11.05	11.16	11.21	11.23
RPS13//A_21_P0014671	11	10.97	10.63	11.08	10.92	10.96	10.99	11.09	11.12	11.05
ZNF526//A_33_P3225696	10.01	9.71	9.91	9.84	10.38	9.94	10.14	10.42	10.35	10.36
RPL8//A_23_P31654	10.82	10.91	10.74	10.9	10.85	10.86	11.02	11.06	11.01	11.03
RPL27//A_23_P141389	10.93	10.96	10.87	10.96	10.88	10.99	10.88	10.93	11.06	10.92
RPL5//A_32_P225604	10.86	11.07	10.92	10.96	10.95	10.99	11.04	11.19	11.18	11.03
RPS5//A_33_P3300817	10.9	11.34	11.11	10.95	11.06	11.28	11.29	11.31	11.38	11.4
RPL21//A_23_P2725	10.79	11.01	10.67	10.74	10.84	10.87	10.91	10.94	11	11.05
EFEMP1//A_23_P501007	10.98	11.03	11.55	10.9	11.68	11.01	10.89	11.23	10.99	11.2
A_33_P3234641//A_33_P3234641	10.92	10.92	10.77	11.06	10.91	10.85	10.93	10.97	10.99	11
A_33_P3376071//A_33_P3376071	10.75	10.79	10.81	10.73	10.93	10.84	10.89	11.12	11.02	10.99
C10orf116//A_23_P161439	9.22	8.43	8.53	9.64	8.72	8.84	8.87	8.61	8.97	9.04
C11orf96//A_32_P74409	9.06	8.05	9.13	9.55	8.92	7.29	7.04	7.23	7.1	7.27
RPL15//A_24_P257359	11	11.06	11.04	11.12	11.16	10.94	11	11.29	11.13	11.1
MIF//A_23_P91619	11.36	11.14	10.97	11.27	11.05	11.07	10.91	11.08	10.97	11.06
RPL21//A_32_P57237	10.76	10.94	10.61	10.76	10.82	10.83	10.89	10.83	10.99	11
HSPB1//A_33_P3287646	11.33	10.45	11.07	11.48	11.01	10.48	10.56	10.37	10.29	10.16
MTRNR2L2//A_21_P0000102	10.77	10.75	10.99	10.63	10.69	10.9	10.99	10.6	10.88	10.82
A_32_P125549//A_32_P125549	10.96	11.07	10.86	10.75	10.92	11.19	11.06	10.97	11.19	11.06
GSTP1//A_23_P202658	10.86	10.77	10.86	10.79	11	10.82	10.62	10.61	10.67	10.75
A_33_P3231005//A_33_P3231005	9.82	9.54	9.79	9.51	10.2	9.9	10.07	10.3	10.22	10.31
HLA-C//A_33_P3330109	10.66	10.38	10.88	10.68	10.62	10.26	10.58	10.33	10.32	10.41
H3F3A//A_24_P105298	10.26	10.13	10.43	10.22	10.41	10.29	10.26	10.31	10.34	10.45
HMGN2//A_32_P41487	10.39	10.32	10.45	10.38	10.53	10.54	10.38	10.63	10.45	10.55
PTMA//A_33_P3346403	9.54	9.85	9.71	9.52	9.94	10.06	9.99	9.7	10.19	10.22
RPS15A//A_24_P221366	10.8	10.96	10.79	10.69	10.84	10.89	10.96	10.99	11.05	11.01
TAGLN//A_23_P87011	11.15	6.63	10.11	11.48	10.22	7.16	7.01	7.36	6.63	6.69
A_24_P203726//A_24_P203726	10.71	10.86	10.68	10.69	10.63	10.79	10.85	10.89	11.01	10.96
RPL13A//A_24_P272061	10.83	10.91	10.87	10.75	10.97	10.93	11.1	11.19	11.13	11.08
TPSG1//A_23_P26294	11.1	11.03	10.96	10.95	11.12	11.14	11.14	10.84	11	11.01
LOC644961//A_33_P3570223	10.87	10.84	10.96	11.13	10.84	10.85	10.86	10.8	10.94	10.78
A_24_P49687//A_24_P49687	11.09	11.02	10.86	10.98	10.91	10.98	11.12	11.12	11.14	11.21
A_19_P00802027//A_19_P00802027	10.96	11.05	11.04	11.08	10.89	11.07	11.21	11	11.14	11.11
RPS2//A_24_P135902	11.14	11.26	11.14	11.09	11.24	11.21	11.38	11.42	11.38	11.41
LOC100132247//A_24_P167877	9.4	9.36	9.39	9.06	9.81	9.49	9.74	10	9.87	9.84
RPL23//A_32_P30710	10.81	10.92	10.81	10.79	10.58	10.81	10.98	10.94	10.91	10.99
RPL26//A_33_P3257943	10.85	11.01	10.79	10.72	10.81	11.11	11.03	11.03	11.03	11.19
IFITM2//A_24_P287043	10.4	10.41	11.08	10.38	10.95	10.4	10.74	10.71	10.48	10.63
RN5-8S1//A_33_P3399064	8.66	8.96	8.02	6.65	8.98	9.12	8.36	8.88	8.58	8.55
EEF1G//A_23_P13344	10.94	10.95	10.89	10.9	11.04	10.94	11.05	11.09	11.07	11.06
CRIP1//A_33_P3251703	8.19	6.17	6.21	7.7	7.54	7.09	6.67	6.64	7.58	7.42
MFAP4//A_23_P164057	9.4	9.47	9.41	8.64	10.8	9.77	9.89	10.23	10.19	10.37
ATF4//A_23_P120933	10.83	10.89	10.41	10.43	10.77	10.41	10.49	10.93	10.57	10.92
XLOC_003181//A_21_P0003290	10.63	10.74	10.41	10.61	10.88	10.86	10.86	10.78	10.81	10.84
TPM2//A_33_P3270599	11.22	9.65	10.38	11.33	10.66	9.35	9.21	9.58	9.6	9.36
COL1A2//A_24_P277934	11.56	11.58	11.16	11.55	11.66	11.56	11.73	11.78	11.71	11.83
SRP14//A_23_P14876	10.82	10.56	10.99	10.95	11	10.63	10.62	10.65	10.56	10.51
FTL//A_23_P50504	10.48	10.97	11.12	10.84	10.38	10.81	11.03	10.66	10.63	10.51
RPS15//A_24_P225010	10.78	10.83	10.89	10.88	10.82	10.8	10.94	10.77	10.92	10.89
TMEM88B//A_33_P3340862	10.77	10.56	10.63	10.69	10.75	10.71	10.68	10.64	10.71	10.75
RN7SL1//A_33_P3332348	9.7	9.49	9.56	9.27	9.66	9.65	9.64	9.36	9.4	9.79
THC2526015//A_33_P3297277	10.95	10.79	10.76	10.84	10.84	10.78	10.8	10.79	10.96	10.92
DIABLO//A_33_P3330125	10.73	10.68	10.61	10.72	10.84	10.79	10.69	10.78	10.82	10.83
A_24_P126691//A_24_P126691	10.79	10.96	10.89	10.68	10.93	10.92	11.11	11.17	11.16	11.07
RPL10A//A_32_P62008	10.71	10.93	10.76	10.57	11.03	10.93	10.98	11.13	11.05	11.05
A_24_P186944//A_24_P186944	10.39	10.57	10.26	10.18	10.39	10.5	10.54	10.62	10.64	10.63
RPS19//A_23_P119130	11.13	11.16	11.07	10.92	11.07	11.11	11.1	11.1	11.22	11.24
NBPF10//A_32_P83465	9.76	9.91	9.71	9.48	10.34	10.03	9.9	9.94	10.39	10.3
CALR//A_33_P3292854	11.12	11.02	11.23	11.41	10.97	11.21	11.2	10.86	11.03	11.04
A_24_P375599//A_24_P375599	10.41	10.59	10.24	10.39	10.48	10.59	10.59	10.73	10.62	10.74
TPT1//A_24_P306726	10.77	10.71	10.7	10.8	10.76	10.85	10.89	10.79	10.93	10.89
ND3//A_23_P360209	10.09	10.45	10.63	10.47	10.12	10.65	11	10.52	10.75	10.4
MXRA7//A_33_P3239587	11.3	10.53	11.02	11.35	11.11	10.69	10.43	10.41	10.43	10.24
ENST00000406939//A_24_P349387	10.65	10.81	10.7	10.72	10.79	10.84	10.92	10.94	10.94	10.97
ATP5I//A_21_P0000602	10.65	10.42	10.55	10.62	10.66	10.5	10.37	10.31	10.48	10.47
UBA52//A_24_P173325	10.7	10.77	10.73	10.68	10.75	10.81	10.82	10.91	10.95	10.91
ATP6V0C//A_23_P54816	10.85	10.52	11.06	11.11	10.78	10.55	10.48	10.53	10.32	10.29
A_24_P24790//A_24_P24790	10.44	10.66	10.06	10.52	10.58	10.56	10.58	10.67	10.79	10.79
DCN//A_23_P64873	10.24	11.23	11.02	10.23	11.09	11.7	11.87	11.63	11.94	11.97
APOE//A_33_P3223592	6.9	11.03	9.88	6.07	8.38	11.25	11.13	11.24	11.27	11.22
XLOC_l2_007876//A_19_P00316159	10.78	10.7	10.3	10.67	10.97	10.95	10.71	10.55	10.46	10.57
RPL36AL//A_24_P159036	10.5	10.7	10.53	10.45	10.61	10.76	10.78	10.78	10.89	10.87
HLA-F//A_33_P3379939	9.72	9.67	10.27	9.83	9.89	9.73	10.08	10.13	9.94	9.82
HSPG2//A_33_P3321657	10.5	9.82	9.68	10.51	10.34	10.19	10.33	10.53	10.16	10.57
ENST00000308739//A_33_P3270581	11.01	10.52	11.04	11.11	10.96	10.49	10.66	10.49	10.4	10.4
CYR61//A_23_P46429	10.91	8.58	11.12	10.97	11.19	7.62	7.91	8.7	7.79	8
COL4A2//A_23_P205031	11.51	8.89	9.94	11.52	10.64	8.55	8.87	9	8.65	8.91
LBX1//A_23_P86493	10.65	10.49	10.17	10.45	10.66	10.64	10.63	10.61	10.66	10.65
COX2//A_23_P402751	10.74	10.68	11.15	11.21	10.88	10.75	11.14	10.9	10.84	10.69
ALPK1//A_23_P144531	9.77	9.49	9.69	9.62	10.07	9.85	10.02	10.14	10.18	10.2
XLOC_l2_002176//A_21_P0010912	10.5	10.74	10.52	10.44	10.7	10.69	10.7	10.77	10.89	10.87
GNAS//A_24_P273666	10.47	10.48	10.74	10.96	10.66	10.55	10.56	10.55	10.57	10.48
MRPS16//A_33_P3320393	9.68	9.51	9.69	9.4	10.03	9.79	9.85	10.08	10.11	10.08
NPM1//A_24_P188941	10.63	10.87	10.73	10.71	10.62	10.88	10.76	10.97	11.01	10.89
DNM1//A_33_P3329419	10.78	10.67	10.67	10.72	10.75	10.87	10.84	10.71	10.8	10.81
UBB//A_23_P27215	10.7	10.54	10.71	10.8	10.74	10.61	10.63	10.63	10.59	10.56
RPS18//A_33_P3385488	10.83	10.86	10.63	10.48	10.74	10.87	11.03	11.05	11.02	11
RPL19P12//A_24_P67308	10.56	10.66	10.67	10.51	10.67	10.62	10.78	10.8	10.83	10.69
PABPC1//A_23_P82693	10.8	10.81	10.57	10.78	11.03	10.71	10.65	10.89	10.88	10.98
XLOC_l2_012953//A_21_P0013078	9.79	9.72	10.34	9.88	9.88	9.69	10.13	9.96	9.89	9.92
A_24_P204144//A_24_P204144	10.87	10.96	10.84	10.75	11.02	10.95	11.14	11.14	11.13	11.12
RPL30//A_23_P123330	10.42	10.55	10.34	10.35	10.48	10.66	10.61	10.72	10.83	10.8
XLOC_l2_010508//A_21_P0012564	11.01	10.78	10.65	10.73	10.96	10.77	10.73	10.84	10.82	10.81
NME2//A_23_P141405	11.13	10.86	10.96	11.09	11.06	10.86	10.88	10.77	10.84	10.87
MYL6//A_24_P56130	10.77	9.63	10.61	11	10.52	9.67	9.75	9.47	9.54	9.46
A_23_P258108//A_23_P258108	10.32	10.55	10.24	10.18	10.27	10.52	10.46	10.6	10.69	10.67
HIST1H4C//A_23_P214487	9.58	9.44	9.47	9.07	9.86	9.56	9.4	9.16	9.44	9.82
HSP90AA1//A_33_P3665777	10.1	10.26	10.54	10.36	10.34	10.37	10.29	10.33	10.24	10.07
RPL7//A_33_P3370226	10.4	10.6	10.52	10.27	10.63	10.66	10.68	10.89	10.86	10.83
IER2//A_32_P36235	8.66	8.42	8.89	8.61	8.81	8.79	8.6	8.89	8.8	8.93
RPS27A//A_32_P24581	10.41	10.39	10.28	10.44	10.34	10.41	10.42	10.61	10.57	10.58
COL6A1//A_32_P32254	10.94	11.44	10.67	10.77	11.13	11.5	11.58	11.48	11.48	11.41
LEPR//A_33_P3339820	9.42	9.39	9.47	9.39	9.81	9.67	9.89	10.14	9.94	9.98
MYH11//A_24_P70183	6.52	3.47	3.7	7.66	4.6	3.59	3.41	3.8	3.6	3.72
A_24_P42014//A_24_P42014	10.58	10.85	9.5	10.63	10.84	10.88	10.93	11.01	11.03	11
MGC10814//A_33_P3537875	9.4	9.15	9.33	9.12	9.9	9.53	9.67	9.92	9.9	9.9
RTN4//A_33_P3233550	11.19	10.91	10.93	11.4	10.99	10.85	10.8	10.68	10.49	10.73
TGFBI//A_23_P156327	10.89	10.82	9.64	11.11	10.36	10.48	10.34	10.93	10.55	10.52
ZMYND17//A_33_P3223874	10.5	10.8	10.49	10.25	10.53	10.86	10.76	10.9	11.04	11.02
LAMP1//A_23_P162846	10.35	10.81	10.92	10.46	10.64	10.71	10.74	10.56	10.56	10.73
A_24_P547010//A_24_P547010	10.5	10.58	10.55	10.41	10.75	10.5	10.59	10.83	10.73	10.68
A_24_P401100//A_24_P401100	10.59	10.68	10.61	10.45	10.74	10.57	10.58	10.76	10.76	10.74
SNORA16A//A_21_P0000369	9.31	9.06	8.68	8.81	8.91	9.38	8.9	8.67	9.37	9.67
RPL7//A_32_P155364	10.45	10.81	10.51	10.12	10.75	10.94	10.81	10.85	10.95	10.97
PGM5P2//A_33_P3404097	8.63	8.42	8.18	8.05	9.01	8.85	8.64	9.31	9.47	9.37
NNMT//A_23_P127584	10.67	10.24	11.09	10.86	11.21	10.17	10.38	10.23	10.02	10.18
PPIA//A_24_P95038	10.96	10.56	10.99	11.05	10.74	10.51	10.59	10.29	10.35	10.28
RPL28//A_23_P208358	10.74	10.97	10.94	10.85	10.94	10.89	11.03	11.04	11.08	11.12
NUPR1//A_24_P270728	10.83	10.99	11.15	10.86	11.06	10.69	10.9	10.67	10.45	10.69
COX6A1//A_32_P168247	10.71	10.48	10.6	10.71	10.77	10.47	10.35	10.33	10.39	10.43
RPL18//A_23_P142146	10.24	10.5	10.41	10.21	10.37	10.44	10.57	10.63	10.75	10.54
NEAT1//A_19_P00321332	9.53	9.7	9.79	8.55	10	10.28	10.26	10.55	10.49	10.39
A_33_P3289976//A_33_P3289976	10.5	10.26	10.38	10.22	10.49	10.44	10.41	10.34	10.43	10.45
MZT2B//A_24_P212152	10.52	10.59	10.64	10.4	10.74	10.66	10.56	10.52	10.69	10.66
A_33_P3375673//A_33_P3375673	10.7	10.67	10.47	10.47	10.47	10.68	10.77	10.82	10.82	10.73
COL18A1//A_23_P211212	9.82	9.74	8.94	9.5	8.97	9.82	9.98	10.02	9.98	10.07
RNASEK//A_33_P3382351	10.77	10.77	11.07	10.97	10.96	10.59	10.7	10.49	10.45	10.52
RPL6//A_23_P151321	10.5	10.56	10.49	10.32	10.39	10.51	10.55	10.56	10.61	10.6
RPL39//A_32_P220307	10.62	10.63	10.56	10.47	10.46	10.61	10.62	10.7	10.78	10.63
PRKCDBP//A_23_P203475	10.62	10.37	10.51	10.58	10.56	10.54	10.75	10.69	10.56	10.67
AF147412//A_24_P58308	10.38	10.58	10.34	10.34	10.5	10.53	10.59	10.71	10.74	10.7
CR590938//A_24_P136211	10.38	10.59	10.24	10.08	10.61	10.6	10.6	10.65	10.84	10.85
UQCRQ//A_23_P213718	10.83	10.53	10.81	10.76	10.78	10.51	10.4	10.39	10.3	10.39
RPS15A//A_32_P14744	10.45	10.54	10.34	10.32	10.42	10.52	10.61	10.62	10.69	10.64
A2M//A_23_P116898	4.96	4.77	5.5	4.56	5.69	4.12	6.05	7.31	4.84	6.34
NPC2//A_23_P48717	10.04	10.79	10.94	10.48	10.28	10.54	10.79	10.17	10.38	10.34
MYH11//A_23_P206920	6.46	3.46	3.76	7.58	4.54	3.86	3.7	3.5	3.42	3.62
C1S//A_23_P2492	9.72	10.99	11.12	9.7	10.74	11.09	11.28	11.22	11.25	11.29
A_24_P84508//A_24_P84508	10.27	10.34	9.77	10.25	10.41	10.3	10.4	10.55	10.54	10.54
XLOC_l2_008195//A_21_P0011945	10.18	10.51	9.1	10.15	10.35	10.51	10.58	10.66	10.75	10.71
NKX2-5//A_33_P3299599	10.59	10.49	10.48	10.3	10.66	10.68	10.61	10.48	10.66	10.66
S100A4//A_23_P94800	8.9	9.77	8.27	9.43	7.75	10.05	9.97	9.84	9.99	10.11
CELSR1//A_33_P3328659	10.3	10.11	10.22	9.96	10.37	10.27	10.23	10.37	10.36	10.36
THC2621677//A_33_P3328837	10.28	10.19	10.13	10.2	10.31	10.27	10.35	10.42	10.43	10.41
A_24_P33552//A_24_P33552	10.37	10.51	10.41	10.19	10.55	10.54	10.56	10.58	10.65	10.63
A_33_P3325011//A_33_P3325011	10.18	10.43	9.6	10.07	10.29	10.47	10.44	10.62	10.71	10.67
A_32_P113154//A_32_P113154	10.21	10.44	10.16	9.93	10.24	10.51	10.42	10.35	10.53	10.57
HLA-B//A_33_P3379947	10.01	9.71	10.38	9.92	10.19	9.78	9.99	9.91	9.95	9.9
PTMS//A_33_P3333038	10.7	10.31	10.68	10.58	10.61	10.44	10.75	10.59	10.37	10.3
HINT1//A_32_P47554	10.66	10.38	10.51	10.6	10.68	10.57	10.37	10.53	10.41	10.49
RPS10//A_32_P14894	10.65	10.49	10.58	10.57	10.66	10.44	10.59	10.57	10.67	10.63
RPL29//A_32_P162004	10.68	10.86	10.64	10.68	10.74	10.77	10.94	10.87	10.98	10.95
NDUFA4//A_23_P145777	10.18	9.77	10.37	10.17	10.39	9.91	9.82	9.75	9.66	9.87
PLEKHO1//A_33_P3330039	8.87	9.77	9.41	9.21	8.98	9.92	9.97	9.51	9.85	9.92
TUBB6//A_23_P254271	10.88	10.05	10.56	11.03	10.86	10.36	10.2	10.1	10.08	10.19
H3F3A//A_23_P23141	9.91	9.82	10.05	9.88	10.11	9.9	10	9.83	9.89	10.05
EIF3H//A_23_P9061	10.08	10.44	10.13	9.88	10.18	10.33	10.2	10.42	10.45	10.4
A_33_P3336038//A_33_P3336038	10.36	10.72	9.39	10.38	10.52	10.63	10.74	10.49	10.53	10.63
RPS9//A_33_P3303015	10.13	10.42	10.3	10.01	10.39	10.49	10.47	10.64	10.69	10.71
HSP90B1//A_23_P2601	10.3	10.19	10.14	10.37	10.27	10.49	10.44	10.41	10.36	10.45
A_24_P349636//A_24_P349636	10.32	10.53	10.35	9.94	10.59	10.6	10.57	10.82	10.8	10.72
MGST3//A_23_P51548	10.15	10.48	10.45	10.33	10.14	10.5	10.47	10.31	10.4	10.32
ABCA9//A_33_P3292179	8.94	9.17	9.4	8.35	9.73	9.37	9.45	9.84	9.73	9.91
A_24_P194934//A_24_P194934	10.27	10.47	10.25	10.07	10.34	10.42	10.49	10.6	10.63	10.55
A_24_P7934//A_24_P7934	9.69	9.63	9.87	9.58	9.88	9.78	9.75	9.68	9.84	9.92
A_33_P3415526//A_33_P3415526	10.42	9.89	10.41	10.45	10.42	9.69	9.97	10	9.94	9.71
TSPO//A_33_P3251148	10.91	10.1	10.4	11.13	10.57	10.1	10.08	9.88	10	10.03
MTCH1//A_23_P145388	10.22	10.16	10.37	10.46	10.46	10.24	10.14	10.19	10.16	10.18
RPL17//A_32_P186981	10.3	10.67	10.09	10.24	10.52	10.73	10.58	10.68	10.87	10.87
CALD1//A_24_P921366	10.8	9.17	10.12	10.88	10.73	9.19	9.18	9.22	9.12	9.04
RPSA//A_23_P254415	10.61	10.39	10.26	10.34	10.66	10.32	10.39	10.54	10.51	10.54
RPL4//A_23_P69431	10.36	10.53	10.27	10.35	10.5	10.49	10.59	10.8	10.73	10.75
GLTSCR2//A_33_P3393694	9.29	10.06	9.64	9.12	9.58	9.98	10.09	10.22	10.29	10.27
MYL12B//A_32_P42925	10.75	9.81	10.41	10.77	10.74	9.9	9.9	9.99	9.92	9.98
CD14//A_33_P3284508	8.21	6.22	8.24	8.06	9.56	6.5	6.65	6.64	6.38	6.57
AP2S1//A_33_P3346663	11.2	10.84	11.02	11.06	11.29	10.75	10.74	10.93	10.66	10.67
RPS21//A_24_P280803	10.41	10.48	10.14	10.18	10.35	10.47	10.41	10.35	10.49	10.48
FTL//A_19_P00812340	10.16	10.71	10.81	10.45	10.18	10.65	10.72	10.42	10.51	10.47
ANXA2//A_23_P146644	11.03	10.54	10.4	10.93	11.03	10.66	10.66	10.79	10.68	10.77
DUX4//A_23_P104413	10.32	10.15	10.23	10.22	10.4	10.41	10.39	10.47	10.44	10.46
LGALS3//A_23_P128919	9.8	10.94	10.57	10	10.04	10.76	10.68	10.39	10.6	10.6
EPAS1//A_23_P210210	10.65	9.35	10.15	10.72	10.04	9.33	9.11	9.33	9.08	9.03
ILDR1//A_23_P109907	9.34	9.1	9.24	8.9	9.91	9.51	9.67	9.88	9.9	9.9
CALY//A_33_P3318646	10.51	10.45	10.44	10.21	10.57	10.62	10.59	10.34	10.48	10.54
CNN1//A_23_P125233	9.8	5.71	8.13	10.07	8.88	5.26	4.7	5.54	5.4	4.74
DYNLL1//A_23_P65031	10.29	10.04	10.35	10.44	10.34	10.06	10.15	10.04	10.08	10.08
GSN//A_23_P255884	8.8	8.86	8.97	9.43	8.71	9.09	9.42	9.38	9.6	9.65
RPS7//A_32_P20367	10.24	10.47	10.29	10.02	10.24	10.37	10.43	10.47	10.53	10.52
AHNAK//A_24_P943393	9.31	9.44	9.18	9.3	9.31	9.65	9.52	9.94	9.78	9.77
TMSB10//A_23_P68106	10.5	10.24	10.38	10.6	10.21	10.36	10.45	10.11	10.18	10.28
ND4//A_23_P315252	9.9	10.13	10.34	10.11	10	10.34	10.64	10.36	10.5	10.26
CD81//A_33_P3373375	9.99	10.36	10.25	10.15	10.07	10.49	10.57	10.61	10.53	10.48
GAPDH//A_23_P13899	10.9	10.42	10.75	10.95	10.56	10.27	10.49	10.54	10.4	10.41
A_33_P3330683//A_33_P3330683	10.3	10.26	10.35	10.34	10.39	10.43	10.24	10.34	10.29	10.28
ANXA1//A_23_P94501	10.34	10.35	10.18	10.48	10.32	10.48	10.45	10.25	10.37	10.47
A_24_P118591//A_24_P118591	9.93	10.22	9.85	9.79	10.11	10.14	10.2	10.27	10.44	10.43
HLA-B//A_33_P3424800	9.8	9.7	10.17	9.74	9.94	9.75	9.88	9.81	9.89	9.85
COX7C//A_23_P110811	10.23	10.22	10.31	10.18	10.24	10.22	10.09	10.12	10.22	10.12
BRI3//A_23_P122915	10.22	10.67	10.69	10.63	10.2	10.6	10.6	10.22	10.37	10.37
HLA-J//A_24_P418044	9.47	9.23	9.94	9.55	9.59	9.17	9.63	9.58	9.45	9.46
RPL17//A_32_P21384	10.26	10.58	10.3	10.24	10.42	10.55	10.58	10.65	10.74	10.68
RPL23A//A_33_P3382560	10.16	10.36	10.23	10	10.29	10.35	10.38	10.42	10.51	10.52
RPS10//A_23_P318646	10.47	10.34	10.39	10.35	10.39	10.29	10.41	10.49	10.53	10.52
A_24_P50554//A_24_P50554	10.24	10.63	10.31	10.12	10.39	10.65	10.53	10.68	10.88	10.85
AEBP1//A_23_P157299	8.06	8.76	9.63	7.99	9.36	9.25	9.39	9.27	9.34	9.22
AK131313//A_33_P3802146	8.29	8.1	8.03	7.56	8.84	8.59	8.44	9.01	9.07	8.9
RPL18A//A_32_P193288	10.49	10.56	10.32	10.15	10.41	10.49	10.6	10.51	10.66	10.6
PIEZO1//A_19_P00802413	10.46	10.71	10.44	10.43	10.44	10.69	10.84	10.62	10.79	10.76
ENST00000355290//A_23_P339954	10.13	9.81	9.81	9.77	10.33	9.69	9.95	10.19	9.99	10.05
EEF1B2//A_32_P49616	10.38	10.49	9.54	10.16	10.41	10.68	10.52	10.76	10.73	10.78
A_33_P3375950//A_33_P3375950	10.49	10.73	10.3	10.13	10.55	10.78	10.57	10.65	10.84	10.92
POTEF//A_24_P59220	10.22	8.69	9.49	9.98	9.56	8.35	8.75	8.78	8.53	8.36
RPS3A//A_32_P58074	10.11	10.39	10.01	9.87	10.23	10.39	10.42	10.47	10.49	10.48
CCNI//A_23_P69521	9.46	9.78	9.74	9.4	9.8	9.64	9.87	9.94	9.92	9.94
P4HB//A_33_P3252043	10.84	10.79	10.51	10.71	10.8	10.87	10.81	10.65	10.73	10.67
C16orf7//A_33_P3410206	10.41	10.28	10.34	10.21	10.37	10.48	10.49	10.51	10.57	10.56
A_33_P3347522//A_33_P3347522	10.39	10.31	10.36	10.3	10.49	10.53	10.56	10.46	10.55	10.57
FLNA//A_33_P3366120	9.76	8.94	9.5	9.69	9.3	8.7	8.92	8.95	8.67	8.48
LIMS2//A_33_P3268304	10.06	7.34	8.9	10.11	9.66	6.87	7.52	7.94	7.03	8
CD81//A_23_P13425	9.99	10.35	10.21	10.14	10.06	10.44	10.54	10.67	10.53	10.48
RPL34//A_24_P188878	9.99	10.14	10.03	9.92	10	10.25	10.23	10.19	10.36	10.37
A_24_P50157//A_24_P50157	10.54	10.6	10.28	10.13	10.48	10.58	10.64	10.69	10.75	10.78
RPL21//A_24_P280901	10	10.25	9.92	9.83	9.92	10.23	10.25	10.38	10.42	10.42
SEPW1//A_23_P27724	9.43	8.75	9	9.65	9.2	8.78	8.42	8.43	8.63	8.35
UQCR11//A_23_P56314	10.41	10.16	10.25	10.3	10.45	10.17	9.99	10.03	10	10.01
HIST3H3//A_23_P137909	9.54	9.53	9.67	9.39	9.78	9.68	9.67	9.62	9.75	9.76
FSTL1//A_23_P212696	11.04	10.09	10.31	10.87	11.09	10.46	10.41	10.91	10.73	10.64
HNRNPA1//A_32_P42197	9.49	9.81	9.83	9.42	9.84	10.1	10.08	10.11	10.05	9.96
RPLP0//A_23_P204472	10.91	10.89	10.67	10.65	10.9	10.69	10.95	11.05	11.01	11.06
SLC25A3//A_23_P25204	10.5	10.41	9.17	10.37	10.75	10.38	10.25	10.47	10.36	10.43
POLR2L//A_23_P33022	11	10.93	11.22	11.02	11.1	11.04	10.81	10.71	10.85	10.76
SNHG5//A_19_P00322702	11.1	11.12	10.75	10.52	11.16	11.12	11.07	11.3	11.19	11.28
RPL36//A_23_P153383	10.07	10.22	10.07	9.87	10.13	10.17	10.24	10.39	10.4	10.34
FKBP2//A_33_P3273020	9.79	10.04	9.95	9.8	10.08	10.28	10.08	10.15	10.27	10.28
THC2507627//A_33_P3372161	10.27	10.25	9.99	9.98	10.23	10.27	10.14	10.22	10.35	10.39
NDUFS5//A_23_P10463	10.39	10.15	10.19	10.35	10.32	10.31	10.09	10.18	10.18	10.13
FOXP4//A_33_P3284019	10.51	10.43	10.39	10.21	10.43	10.61	10.55	10.35	10.53	10.55
ARHGAP1//A_23_P314070	10.01	10.19	10.05	10	9.97	10.41	10.24	10.14	10.37	10.18
A_33_P3419003//A_33_P3419003	10.56	10.17	10.6	10.68	10.41	10.1	10.22	10.03	9.98	10
TMBIM6//A_24_P355876	9.84	10.06	10.05	10	9.98	10.18	10.02	10.13	10.08	10.17
XLOC_l2_000123//A_21_P0010525	10.27	10.03	10.23	10.16	10.06	10.07	9.95	10.05	9.99	9.97
PPDPF//A_23_P120364	10.36	10.13	10.27	10.72	10.29	10.34	10.29	10.2	10.29	10.22
SEPT9//A_23_P106973	10.37	10.68	10.15	10.33	9.99	10.75	10.47	10.8	10.81	10.69
THC2600290//A_33_P3255782	10.4	10.28	10.32	10.24	10.35	10.22	10.32	10.36	10.43	10.39
WISP2//A_23_P102611	8.19	11.8	7.53	8.59	6.97	12.19	12.17	11.89	12.27	12.1
TAGLN//A_23_P87013	10.37	5.79	9.24	10.57	9.4	6.44	6.26	6.66	5.94	5.96
PRDX1//A_33_P3377199	10.29	10.33	10.31	10.3	10.45	10.27	10.07	10.2	10.08	10.2
MRC2//A_33_P3364741	10.7	10.51	10.2	10.37	10.63	10.59	10.66	11	10.89	11.07
ACTG2//A_23_P39955	8.15	3.7	4.53	8.28	5.12	3.75	3.75	3.81	3.96	3.67
A_24_P316074//A_24_P316074	9.99	10.3	8.85	9.8	10.24	10.28	10.27	10.52	10.55	10.5
RPL13A//A_33_P3340060	10.3	10.41	10.19	10.05	10.35	10.43	10.55	10.7	10.57	10.6
RPL13AP3//A_24_P272873	10.39	10.68	10.3	10.14	10.43	10.78	10.69	10.71	10.94	10.79
USMG5//A_23_P127095	10.47	10.04	10.2	10.36	10.14	10.16	9.9	10.03	10.06	9.98
ATP5O//A_23_P143474	9.9	9.98	9.84	9.85	9.94	10.11	9.87	9.96	10.08	10.04
GAS5//A_33_P3326285	10.42	10.86	10.11	9.72	10.54	10.65	10.58	10.9	10.9	10.76
XLOC_l2_012154//A_21_P0013000	9.99	10.23	10.34	10.29	10.12	10.4	10.69	10.34	10.46	10.28
A_24_P152983//A_24_P152983	10.25	10.51	10.41	10.06	10.51	10.53	10.64	10.68	10.75	10.65
RPL13//A_23_P501849	10.13	10.36	10.14	9.74	10.4	10.47	10.46	10.65	10.71	10.69
FLJ11292//A_33_P3567967	8.57	8.51	8.24	7.95	9.01	9.02	8.94	9.37	9.31	9.41
FBLN1//A_23_P211631	8.53	10.94	11.03	8.08	10.99	11.22	11.38	11.41	11.3	11.64
NPIPL2//A_32_P14850	10	9.73	9.66	9.67	10.15	9.6	9.87	10.09	9.96	10
NEDD8//A_23_P88420	10.39	10.28	10.45	10.55	10.46	10.36	10.18	10.29	10.25	10.24
AK021797//A_33_P3645805	8.61	8.48	8.47	8.02	9.22	8.85	8.86	9.24	9.24	9.29
PSMB1//A_24_P233570	10.24	10.04	10.15	9.94	10.23	10.15	10.01	10.11	9.96	10.01
NBEAL1//A_24_P315184	10.12	10.27	10.04	9.97	10.28	10.26	10.45	10.34	10.54	10.51
CFD//A_23_P119562	5.64	10.93	7.69	5.53	7.38	11.22	11.37	11.48	11.52	11.49
RABAC1//A_23_P38864	10.54	10.3	10.19	10.6	10.57	10.3	10.17	10.29	10.27	10.26
BNIP3L//A_33_P3268900	8.23	8	7.82	7.63	8.77	8.33	8.36	8.93	8.95	8.84
XLOC_l2_006815//A_21_P0011712	10.26	10.21	10.03	10.04	10.29	10.34	10.28	10.37	10.51	10.45
COX8A//A_23_P52639	10.12	9.83	10.02	10.15	10.13	9.82	9.78	9.81	9.79	9.68
C19orf10//A_33_P3243337	10.62	10.67	10.22	10.41	10.61	10.77	10.54	10.63	10.63	10.64
CDC42EP5//A_33_P3342235	10.44	10.24	10.33	10.11	10.54	10.52	10.45	10.47	10.47	10.51
SOD1//A_23_P154840	10.03	10.02	10.12	10.03	10.07	10.06	10	10.08	10.06	10.02
RPS2P32//A_24_P136182	10.45	10.56	10.27	10.15	10.58	10.51	10.67	10.76	10.74	10.73
A_33_P3391626//A_33_P3391626	9.97	10.28	10.06	9.81	10.35	10.38	10.4	10.44	10.6	10.53
RPL29//A_32_P204019	10.39	10.56	10.07	10.27	10.43	10.52	10.61	10.69	10.74	10.75
TIMP1//A_23_P62115	10.52	10.55	10	10.61	10.45	10.13	10.64	10.89	10.3	10.78
POTEKP//A_32_P155776	10.27	9.73	10.31	10.3	10.27	9.5	9.78	9.81	9.71	9.49
SNHG5//A_23_P361085	10.96	10.99	10.5	10.46	10.95	10.91	10.93	11.1	11.02	11.06
SLC25A6//A_33_P3411397	10.33	10.54	10.32	10.24	10.44	10.55	10.43	10.4	10.61	10.6
TMSB4X//A_24_P374516	9.87	9.82	10.23	9.97	9.81	10	10.07	9.67	9.96	9.92
MYL12B//A_24_P75230	10.49	9.49	10.29	10.42	10.55	9.64	9.61	9.61	9.64	9.72
MARVELD1//A_23_P138725	9.83	9.85	9.88	9.7	9.97	9.99	9.76	9.86	9.71	9.86
C18orf23//A_24_P348083	10.28	10.12	10.22	10.1	10.41	10.41	10.33	10.4	10.3	10.34
HBA2//A_33_P3258362	3.66	3.68	3.6	3.92	3.84	3.98	3.8	3.62	3.7	3.78
AF416714//A_33_P3297599	8.83	8.8	8.88	8.56	9.62	9.22	9.35	9.63	9.61	9.62
FLJ42200//A_33_P3559138	8.62	8.45	8.33	8.14	8.99	8.93	8.83	9.17	9.32	9.22
TOMM7//A_33_P3347330	10.13	9.89	9.82	9.97	10	10.08	9.91	10.11	10.16	10.13
ATP1B3//A_23_P68007	9.8	9.81	9.99	9.91	9.75	9.94	9.73	9.64	9.46	9.55
PRCP//A_23_P127964	9.46	10.08	9.93	9.39	9.61	10.3	9.95	10.08	10.23	9.96
SHISA5//A_23_P212475	10.07	10.2	10.21	10.11	10.04	10.24	10.14	10.17	10.12	10.09
ARL6IP4//A_24_P287233	9.66	9.75	9.64	9.55	9.82	9.65	9.7	9.67	9.73	9.8
A_33_P3342430//A_33_P3342430	10.1	10.26	9.56	9.52	10.18	9.63	9.83	10.12	9.83	10.15
COL1A1//A_33_P3304668	12.02	11.36	10.85	11.62	11.84	10.78	10.97	11.44	10.81	11.25
RPL32P3//A_33_P3775741	10.13	10.1	9.84	9.84	10	10.1	10.14	10.27	10.32	10.28
BRK1//A_19_P00802936	9.97	10.02	9.94	9.92	10.03	10.09	10.04	10.17	10.1	10.04
A_33_P3277323//A_33_P3277323	10.31	10.59	10.19	10.02	10.38	10.77	10.57	10.59	10.84	10.79
ATP8//A_33_P3410700	9.49	10.15	9.52	9.58	9.56	10.24	10.26	9.86	10.25	10.1
PSME2//A_23_P65427	9.81	9.62	9.59	9.8	9.78	9.61	9.48	9.57	9.65	9.72
A_19_P00808923//A_19_P00808923	10.59	10.84	10.62	10.21	10.57	10.9	10.89	10.66	10.95	10.82
BC029410//A_33_P3372189	10.24	9.99	10.24	10.19	10.12	10.03	9.92	9.91	9.99	10.09
A_24_P15502//A_24_P15502	9.69	9.79	10.35	9.56	10.05	9.81	10.12	10.03	9.9	10.1
NCOA4//A_33_P3270034	9.4	9.67	9.59	9.49	9.59	9.86	9.7	9.8	9.85	9.88
ARPC2//A_23_P102122	10.11	9.46	9.77	10.22	9.97	9.41	9.42	9.43	9.38	9.49
GPX1//A_33_P3239849	9.47	10.04	10.21	9.53	9.47	9.89	9.78	9.82	9.86	9.62
HBA2//A_23_P26457	3.51	3.44	3.64	3.62	3.81	3.76	3.83	3.7	3.7	3.83
CCDC9//A_33_P3345936	9.79	9.49	9.15	9.76	9.73	9.4	9.77	9.41	9.44	9.63
A_33_P3389540//A_33_P3389540	9.9	10.14	8.56	9.7	10.07	10.15	10.15	10.28	10.48	10.44
POR//A_33_P3410895	9.93	9.77	9.83	9.74	10.11	9.92	9.9	10.26	10.11	10.17
THC2623999//A_24_P161355	10.34	10.18	10.15	10.21	10.28	10.09	10.21	10.26	10.37	10.27
FMOD//A_23_P114883	8.33	8.85	9.06	8.29	9.11	9.03	8.68	9.14	9.02	8.73
UQCRH//A_33_P3299892	10.47	10.43	10.15	10.14	10.45	10.5	10.17	10.42	10.51	10.25
RPS15A//A_33_P3304282	10.23	10.52	10.09	10	10.34	10.47	10.37	10.42	10.68	10.57
KIF1C//A_33_P3230709	10.22	9.82	10.26	10.24	10.34	9.75	9.61	9.67	9.55	9.51
HLA-E//A_32_P460973	9.23	9.15	9.58	9.44	9.2	9.11	9.34	9.3	9.26	9.14
RPS10//A_24_P418619	10.33	10.18	10.15	10.1	10.34	10.12	10.21	10.33	10.34	10.26
THBS2//A_33_P3227375	10.05	9.66	9.89	9.99	10.15	9.95	9.73	9.84	9.68	9.28
MT1A//A_23_P54840	9.16	9.34	9.59	9.54	9.17	9.26	9.42	9.25	9.31	9.47
RN18S1//A_33_P3390107	9.44	10.21	8.45	8.23	9.82	9.99	9.83	9.96	10.28	10.36
NFKBIL1//A_33_P3386506	10.21	9.96	10.12	9.92	10.29	10.2	10.09	10.2	10.24	10.25
CTSK//A_23_P34744	9.01	11.77	11.46	9.89	9.96	11.85	11.88	11.6	11.67	11.64
COX7A1//A_23_P67661	10.46	9.31	9.91	10.53	10.36	9.51	9.2	9.38	9.36	9.07
RNU1-5//A_33_P3267263	7.42	7.71	7.32	6.64	7.58	7.88	7.17	7.66	7.58	7.67
BRK1//A_23_P420361	9.92	9.94	9.9	9.87	9.75	10.02	9.92	10.09	10.03	9.98
C17orf76-AS1//A_23_P363896	10.58	10.65	10.17	10.16	10.37	10.5	10.38	10.61	10.57	10.56
FLJ40606//A_33_P3303031	10.28	10.12	10.11	10.11	10.14	10.25	10.39	10.08	10.07	10.14
H3F3B//A_24_P82419	8.94	8.93	9.09	8.75	9.05	9.04	9.1	9.05	9.08	9.04
AK054980//A_33_P3451157	8.62	8.38	8.46	8.17	9.18	8.81	8.93	9.32	9.25	9.2
ARPC5//A_23_P126803	9.55	9.1	9.16	9.38	9.84	9.03	8.78	8.8	9.05	9.04
SFTA1P//A_33_P3474175	10.41	10.17	10.19	10.1	10.51	10.37	10.21	10.53	10.37	10.46
RPS14//A_24_P808522	9.83	10	9.68	9.31	9.99	10.06	10	10.31	10.36	10.22
NACA//A_23_P162228	9.99	10.31	9.95	9.78	10.07	10.39	10.3	10.25	10.44	10.27
DDX5//A_23_P15511	9.12	9.21	9.45	9.35	9.42	9.41	9.43	9.55	9.46	9.33
CALM2//A_23_P326170	10.01	8.76	9.47	9.99	9.67	9.01	8.78	9.02	8.73	8.79
M15530//A_23_P117971	8.67	8.49	8.42	8.15	9.36	8.83	8.91	9.47	9.47	9.31
PPIA//A_23_P258340	10.31	9.88	10.18	10.36	10.19	9.87	9.99	9.86	9.8	9.73
C1orf198//A_32_P42574	10.94	9.28	10.93	10.77	11.17	9.32	9.31	9.71	9.05	9.01
RPL23AP7//A_24_P153043	10.14	10.24	9.95	9.82	9.98	10.27	10.26	9.92	10.14	10.18
LOC100287195//A_24_P273203	9.67	9.69	9.56	9.44	9.72	9.66	9.73	9.9	9.95	9.85
ATP5H//A_23_P77818	10.13	9.98	10.07	9.92	10.06	10.15	9.93	9.99	9.86	10
SNHG5//A_19_P00316419	11.06	11.07	10.63	10.56	10.88	11	10.94	11.03	11.07	11.1
TINAGL1//A_33_P3355266	9.73	9.75	9.38	9.45	10.01	9.91	9.32	9.88	9.96	9.9
RNASE1//A_23_P48596	4.27	4.41	4.58	4.52	4.34	4.37	4.89	4.54	4.4	4.33
CSNK1E//A_33_P3265185	9.78	9.57	9.49	9.63	9.84	9.67	9.63	9.61	9.82	9.78
RPL21P44//A_32_P94087	9.87	10.05	9.55	9.57	9.9	9.98	9.91	9.94	10.18	10.18
RPS3A//A_24_P383999	10.02	10.16	9.85	9.8	9.97	10.21	10.17	10.38	10.4	10.31
SNHG5//A_19_P00316701	11	10.92	10.25	10.51	10.95	10.95	10.82	11.1	11.01	11.06
PSAP//A_23_P12680	9.43	10.07	9.8	9.42	9.36	9.86	10.28	10.15	9.89	10.01
PFDN5//A_24_P181120	9.84	9.78	9.69	9.69	7.44	9.9	9.9	9.89	10.06	9.96
XM_001717980//A_33_P3374365	10.03	10.2	9.75	9.9	10.45	10.41	9.71	9.93	10.21	10.29
A_24_P383901//A_24_P383901	10.16	8.38	9.49	10.11	9.6	8.18	8.46	8.24	8.31	8.12
EMILIN1//A_33_P3333455	9.69	9.9	9.87	9.6	9.94	10.15	10.06	10.06	10.14	9.96
FCGRT//A_23_P55936	9.06	9.97	9.9	9.17	9.58	9.91	10.1	10.04	10	9.94
MVP//A_33_P3294608	9.81	10.26	10.01	10.05	10.06	10.38	10.41	10.36	10.39	10.32
PPP1R12B//A_23_P201790	6.41	6.38	6.08	6.61	6.49	6.26	6.28	6.85	6.67	6.74
AP1B1//A_33_P3317593	9.53	9.2	9.44	9.54	9.48	9.24	8.98	9.13	9.03	8.98
VCP//A_23_P83045	9.9	9.74	9.99	9.96	10.07	9.91	9.91	9.77	9.79	9.76
EEF1A1//A_32_P15320	10.17	10.35	10.15	9.92	10.22	10.26	10.45	10.56	10.53	10.37
ANKRD42//A_33_P3278144	10.08	10.01	9.84	9.78	10	10.07	10.15	10.18	10.22	10.16
GNAS//A_24_P418809	9.89	9.79	10.13	10.06	10.01	9.91	9.97	10.06	9.95	9.79
HSP90AA1//A_23_P162874	9.22	9.45	9.24	9.42	9.72	9.45	9.2	9.04	9.58	9.59
ZFP36//A_23_P39237	7.38	8.2	7.89	7.42	7.59	8.14	8.22	8.45	8.41	8.38
H3F3A//A_19_P00805757	9.46	9.31	9.54	9.34	9.59	9.48	9.41	9.51	9.5	9.6
NDUFB9//A_24_P154006	9.75	9.79	9.71	9.62	9.81	9.88	9.82	9.73	9.89	9.87
COX7A2//A_23_P81690	10.26	9.74	10.01	10.2	10.1	9.88	9.6	9.72	9.71	9.58
IGFBP2//A_23_P119943	10.1	5.48	7.95	10.27	9.17	5.21	4.41	6.38	5.59	4.6
ND2//A_23_P431853	9.05	9.46	9.55	9.47	8.92	9.67	10.09	9.72	9.93	9.45
A_33_P3421515//A_33_P3421515	10.37	9.98	10.32	10.54	10.13	10.04	10.1	9.82	9.91	9.93
LMNA//A_23_P34835	10.07	10.15	10.33	10.13	10.2	10.36	10.24	10.3	10.32	10.13
RAMP1//A_23_P50946	6.46	6.02	7.33	6.73	7.75	6.88	6.49	7.19	7.06	6.56
KANK2//A_23_P50426	9.01	10.2	9.76	9.17	9.36	10.49	10.41	10.45	10.49	10.38
EEF1A1//A_33_P3387272	9.66	9.88	9.29	8.8	9.43	9.74	9.81	10.13	9.86	9.64
TUBA1C//A_24_P188071	10.34	9.64	10.14	10.29	10.39	9.99	9.82	9.67	9.73	9.86
BBS5//A_23_P252642	8.81	8.85	8.74	8.42	9.23	9.13	9.12	9.42	9.41	9.35
MYLK//A_23_P143817	8.91	7.62	8.43	9.39	8.83	7.96	7.68	8.2	8.11	7.5
A_24_P194962//A_24_P194962	10.23	10.32	10.08	10.01	10.22	10.34	10.36	10.41	10.57	10.45
NCOR2//A_23_P203891	9.56	9.49	9.36	9.73	9.66	9.45	9.47	9.75	9.53	9.61
A_24_P417606//A_24_P417606	10.13	10.08	9.93	9.96	9.96	10.12	10.11	10.05	10.21	10.16
ATP5G2//A_23_P87616	9.89	9.87	9.8	9.84	9.76	9.91	9.89	9.92	10	9.99
ZFP36L1//A_33_P3417865	8.45	9.23	8.99	8.5	8.61	9.42	9.39	9.36	9.7	9.74
CTDSP2//A_23_P81880	9.15	9.65	9.57	9	9.51	9.83	9.79	9.94	9.86	9.98
LOC100132247//A_24_P204675	9.84	9.47	9.49	9.39	9.94	9.41	9.61	9.89	9.73	9.75
DKFZp686O1327//A_33_P3867461	9.68	9.38	9.22	9.53	9.63	9.37	9.64	9.58	9.41	9.38
LDHA//A_23_P47565	10.49	9.43	9.8	10.44	10.07	9.48	9.63	9.77	9.52	9.66
ACTG1//A_32_P156963	10.46	10.01	10.38	10.47	10.28	9.83	10.01	9.93	10.03	9.7
GSG1//A_33_P3405285	8.24	8.05	7.77	7.48	8.7	8.39	8.37	8.76	8.84	8.85
MYH9//A_24_P408424	9.98	8.63	9.47	10.33	9.58	8.52	8.72	8.71	8.56	8.6
SNHG5//A_19_P00322754	10.84	10.72	10.23	10.36	10.67	10.71	10.69	10.78	10.8	10.86
FOXI2//A_33_P3269408	9.75	9.94	9.84	9.68	9.77	9.9	10.06	9.75	9.84	9.94
NDUFB2//A_24_P406301	10.23	9.86	9.67	10.28	10.02	9.99	9.74	9.79	9.8	9.8
RPL21//A_32_P234738	9.94	10.07	9.64	9.61	9.96	10.03	10.01	9.97	10.24	10.18
BAG6//A_33_P3275668	9.66	9.93	10.01	9.93	9.8	9.98	10.02	9.87	9.97	9.88
HLA-DPA1//A_23_P30913	4.39	7.31	4.2	4.69	3.89	8.75	7.76	7.34	8.65	6.77
ATP5G3//A_23_P56680	10.26	9.92	10.2	10.2	10.15	9.98	9.97	9.82	9.93	9.85
TYROBP//A_33_P3409062	4.99	5.01	5.38	5.73	5.2	5.16	5.28	5.12	4.99	5.28
SKP1//A_23_P133424	9.93	9.79	9.85	9.77	9.96	9.87	9.74	9.88	9.87	9.97
KLF17//A_33_P3374952	8.63	8.36	8.35	8.15	9.22	8.81	8.81	9.23	9.31	9.27
ISCU//A_23_P340158	9.51	9.84	9.82	9.36	9.78	10.02	9.76	9.99	9.89	9.75
CTDSP1//A_23_P28263	9.02	9.38	9.1	9.1	9.14	9.42	9.46	9.47	9.61	9.65
RPL17//A_32_P158746	10.14	10.32	10.04	9.88	10.21	10.35	10.29	10.32	10.49	10.47
RPL10L//A_23_P341325	9.57	10.06	9.49	9.28	9.64	10.02	10.17	10.31	10.39	10.28
AK128169//A_33_P3295148	9.98	9.88	9.5	9.63	9.95	10.01	9.63	9.62	9.96	9.89
PPP1R14A//A_33_P3335682	9.72	9.56	9.18	9.73	9.55	9.69	9.23	9.1	9.53	9.56
FLJ22184//A_24_P147540	10.43	10.2	10.2	10.04	10.43	10.41	10.27	10.31	10.4	10.36
AK091931//A_32_P142652	9.88	9.95	9.76	9.65	10.05	10.08	10.09	10.05	10.3	10.19
A_33_P3306526//A_33_P3306526	10.38	10.07	10.11	10.12	10.23	10.35	10.28	10.2	10.31	10.32
HSPD1//A_32_P25273	9.92	9.9	9.78	9.86	10	9.83	9.78	9.86	9.81	9.81
CD44//A_33_P3294509	9.58	10.42	9.5	9.55	9.57	10.71	10.3	10.31	10.57	10.31
MYL9//A_23_P210425	10.22	8.88	9.73	10.54	9.37	8.8	9.02	8.55	8.68	8.34
PALLD//A_23_P213102	9.54	6.88	8.09	9.87	8.87	7.26	6.97	7.33	7.44	7.29
GPAA1//A_33_P3226600	9.87	10.18	9.92	9.77	10.02	10.26	10.17	10.18	10.16	10.02
HLA-DRB1//A_24_P343233	4.93	6.94	5.16	4.91	4.96	8.39	7.87	6.89	8.28	6.07
SNHG5//A_19_P00319095	10.82	10.65	9.94	10.28	10.71	10.67	10.61	10.72	10.75	10.78
H3F3A//A_32_P208424	9.44	9.26	9.41	9.27	9.48	9.41	9.45	9.34	9.41	9.44
MT1L//A_23_P427703	8.91	9.01	9.33	9.38	8.83	8.97	9.08	8.8	8.86	9.1
DPYSL3//A_24_P149036	9.16	8.45	8.74	8.85	9.2	8.37	8.36	8.6	8.61	8.43
NACA2//A_32_P141923	9.79	10.1	9.84	9.58	9.97	10.16	10.07	10.15	10.35	10.23
FTHL17//A_23_P148410	10.16	10.89	10.8	10.02	10.22	10.6	10.82	10.52	10.42	10.41
NINJ1//A_33_P3271111	8.89	9.74	9.37	8.73	9.32	9.71	9.59	9.58	9.62	9.58
A_24_P366165//A_24_P366165	10.07	10.07	9.86	9.74	10.01	10.22	10.16	10.23	10.42	10.38
AP2M1//A_33_P3378800	10.38	10.15	10.07	10.29	10.45	10.03	10.05	10.16	9.96	10.03
MT1B//A_23_P37983	8.84	8.96	9.28	9.2	8.91	8.93	9.04	8.82	8.87	9.07
VPS28//A_23_P31903	9.37	9.49	9.46	9.33	9.55	9.64	9.57	9.67	9.6	9.61
HERPUD1//A_23_P54846	10.03	9.56	9.49	9.4	9.96	9.24	9.02	9.63	9.18	9.39
EEF1D//A_23_P31840	9.79	9.66	9.39	9.54	9.69	9.5	9.62	9.8	9.71	9.72
RPL31//A_21_P0011094	10.51	10.46	10.1	10.07	10.49	10.63	10.5	10.51	10.63	10.44
HBD//A_24_P75190	4.31	4.25	4.88	4.4	4.17	4.68	5.3	4.57	4.49	4.35
CST3//A_33_P3228266	9.14	9.5	9.15	9.29	8.85	9.61	9.96	9.78	9.74	9.73
EEF2//A_24_P87763	10.15	10.26	9.88	9.72	10.06	10.11	10.34	10.64	10.4	10.24
LMNA//A_33_P3311285	9.62	9.66	9.56	9.57	9.59	9.95	9.99	9.75	9.98	9.91
C6orf48//A_23_P122531	10.62	10.39	10.22	10.44	10.66	10.36	10.34	10.42	10.42	10.45
TCEAL4//A_23_P259166	9.49	9.23	9.61	9.52	9.47	9.25	9.16	9.03	9.14	9.02
ENST00000458386//A_24_P40795	10.22	10.15	9.99	9.92	10.06	10.17	10.26	10.25	10.39	10.33
NOV//A_23_P82929	6.88	7.59	8.54	7.31	7.76	7.26	6.92	6.66	6.46	5.71
C3orf54//A_33_P3239267	8.61	8.49	8.46	8.17	8.85	8.93	8.89	9.2	9.29	9.14
FHL1//A_33_P3849275	9.67	8.65	8.45	9.71	9.53	9.03	8.56	8.97	9.03	8.98
RPS3A//A_32_P135818	9.91	9.94	9.6	9.51	9.84	10.02	9.96	10.04	10.13	10.04
FOXP1//A_23_P155257	9.66	9.35	9.26	9.06	9.7	9.49	9.35	9.66	9.77	9.79
VSX1//A_33_P3342295	10.02	9.66	9.78	9.61	9.79	9.86	9.73	9.64	9.79	9.84
LOC100289388//A_33_P3619819	8.73	8.85	8.98	8.52	8.96	9.31	9.19	8.9	9.39	9.37
CAPN2//A_23_P23924	9.82	10.13	9.66	10.07	9.4	9.96	9.86	9.91	10.02	9.94
PMP22//A_23_P100711	9.04	10.25	10.06	9.4	9.55	10.39	10.35	9.86	10.14	10.01
IFITM4P//A_24_P16124	9.57	9.51	10.18	9.5	10	9.59	9.93	9.86	9.71	9.89
HLA-DPB1//A_23_P258769	4.1	6.83	5.45	4.2	5.16	8.08	7.42	6.25	8.09	6.9
COX6C//A_23_P8900	9.85	9.39	9.43	9.64	9.6	9.63	9.47	9.47	9.59	9.63
ZFP36L1//A_23_P99540	8.84	9.37	9.32	8.8	8.78	9.7	9.63	9.54	9.75	9.89
EEF1A1//A_32_P44316	9.75	9.81	9.38	9	9.39	9.68	9.76	9.99	9.78	9.6
CR595167//A_24_P333106	10	9.93	9.82	9.67	10.02	9.95	10.03	10.03	10.18	10.13
C20orf160//A_33_P3380772	10.53	10.09	10.22	10.21	10.49	10.37	10.3	10.31	10.4	10.39
A_33_P3270966//A_33_P3270966	9.98	10	9.77	9.64	10.11	10.14	10.12	10.18	10.36	10.16
S100A10//A_23_P137984	9.71	10.2	8.85	9.24	9.36	10.62	10.32	10.43	10.71	10.8
A_33_P3325336//A_33_P3325336	9.7	9.75	9.24	8.87	9.41	9.6	9.71	10.1	9.79	9.57
APLP2//A_23_P202939	9.52	9.96	9.76	9.61	9.6	9.87	10.19	10.03	9.92	9.92
ITGA7//A_23_P128084	10.23	9.24	7.39	10.33	9.6	9.45	8.97	9.78	9.53	9.4
MGST3//A_33_P3316555	9.83	9.84	9.86	9.91	9.38	9.95	9.91	9.63	9.83	9.76
RPL21//A_32_P194821	9.75	9.77	9.34	9.4	9.73	9.76	9.71	9.86	10	9.96
UBXN1//A_23_P98605	9.36	9.79	9.44	9.24	9.45	9.7	9.86	9.79	9.9	9.86
A_24_P332471//A_24_P332471	10.19	10.03	9.83	9.79	10.18	10.12	10.15	10.1	10.34	10.3
IFI30//A_23_P153745	7.08	8.57	7.22	7.61	6.66	8.44	8.6	8.39	8.4	8.63
RPS26//A_24_P289404	10.29	10.09	10	10.12	10.22	10.09	10.09	10.16	10.18	10.16
A_24_P84808//A_24_P84808	9.93	10.03	9.8	9.52	9.84	10.14	10.02	10.14	10.26	10.23
RGS5//A_23_P46045	7.4	4.11	5.4	7.46	6.48	4.28	4.03	4.39	4.3	4.16
CCDC3//A_24_P369232	8.15	5.27	8.35	8.14	8.86	3.96	4.07	4.81	3.79	4.32
A_33_P3390873//A_33_P3390873	10.12	10.15	9.82	9.82	10.02	10.23	10.12	10.17	10.35	10.09
AK130930//A_24_P195794	10.29	10.16	9.88	10.03	10.23	10.15	10.31	10.41	10.4	10.37
A_33_P3241596//A_33_P3241596	8.51	8.18	8.17	7.87	9.14	8.66	8.68	9.16	9.12	9.2
RPL35//A_32_P72940	9.92	9.79	9.56	9.5	9.9	9.87	9.79	9.89	10.01	9.97
A_33_P3319937//A_33_P3319937	9.96	9.52	9.65	9.49	9.94	9.78	9.67	9.92	9.87	9.76
SLIT3//A_23_P58588	10.2	10.21	10.1	9.81	11.15	8.94	9.87	10.37	9.32	10.67
A_24_P256037//A_24_P256037	9.99	9.9	9.7	9.66	9.89	9.94	10	10.02	10.16	10.13
CLU//A_23_P215913	7.79	10.06	9.51	7.22	9.43	9.59	10.44	10.39	9.82	10.23
KLF6//A_23_P63798	8.39	8.43	8.25	8.66	8.13	8.54	8.51	8.31	8.67	8.4
NDRG1//A_23_P20494	8.71	9.32	9.06	8.75	8.87	9.24	9.32	9.17	9.39	9.22
TNXB//A_23_P156708	8.65	9.67	9.65	8.01	10.87	10.04	10.19	10.92	10.38	10.81
MINOS1//A_33_P3277140	10.16	9.83	9.85	10.01	9.96	9.83	9.79	9.78	9.75	9.73
BCAP31//A_32_P4364	9.91	9.44	9.66	9.76	9.88	9.37	9.41	9.37	9.19	9.27
A_33_P3327986//A_33_P3327986	8.72	8.32	8.49	8.01	9.15	8.89	8.77	8.94	9.16	9.05
NGFRAP1//A_23_P45524	10.3	10.15	10.08	10.1	10.26	10.44	10.09	9.35	10.26	10.11
SORBS3//A_33_P3409625	10	9.6	9.82	10.03	10.02	9.81	9.83	9.82	9.76	9.59
ITM2B//A_33_P3302255	9.58	10.14	9.67	9.71	9.72	10.04	10.12	10.09	10.15	10.17
CNPY2//A_23_P53288	10.25	10.23	9.95	10.08	10.15	10.45	10.26	10.27	10.32	10.29
SRGAP2P1//A_33_P3441583	10.03	9.6	9.77	9.83	10.02	9.87	9.84	9.97	9.92	9.96
PTMA//A_23_P434301	8.54	8.51	8.88	8.49	8.72	8.92	9.12	8.73	9.18	9.17
A_33_P3219454//A_33_P3219454	9.36	8.87	8.81	9.11	9.26	8.96	9.21	9.06	8.99	9.06
SDF2L1//A_23_P6344	9.4	9.13	9.13	9.14	9.44	9.16	9.04	9.09	8.98	9.03
A_33_P3218741//A_33_P3218741	10.15	9.89	9.93	10.15	9.96	10	10.12	9.89	9.95	9.97
EMP1//A_23_P76488	9.09	9.46	8.97	9.27	9.38	9.78	9.75	9.57	9.32	9.55
PIEZO1//A_19_P00316629	10.11	10.09	9.76	9.9	9.94	10.12	10.25	10.28	10.36	10.3
POTEM//A_24_P238744	10.13	9.32	9.94	10.02	8.82	9.08	9.31	9.11	9.19	8.89
ANXA5//A_23_P69720	10.49	10.04	10.44	10.47	10.48	10.13	10.23	10.2	10.11	10.15
RPL5//A_19_P00812587	9.8	9.78	9.65	9.65	9.78	9.72	9.78	9.98	10.01	9.96
UNCX//A_33_P3411388	9.8	9.31	9.43	9.47	9.73	9.46	9.41	9.88	9.94	9.81
ARHGAP4//A_33_P3282181	9.93	9.26	9.5	10.08	9.33	9.34	9.52	9.17	9.19	9.15
RPS2P32//A_23_P157196	10.52	10.48	10.01	10.21	10.26	10.45	10.5	10.5	10.64	10.46
MT1E//A_23_P206724	8.67	8.56	8.72	8.79	8.58	8.5	8.56	8.56	8.63	8.63
MORF4L1//A_24_P398898	9.89	9.31	9.61	9.78	9.77	9.52	9.48	9.38	9.48	9.58
SRRM2//A_23_P323166	8.93	8.9	8.97	8.82	9.28	9.14	9.17	9.41	9.29	9.3
A_24_P878388//A_24_P878388	10.19	9.93	9.64	9.79	9.82	9.99	9.83	9.83	10.04	10.04
ALDOA//A_23_P88963	10.38	9.74	9.83	10.38	9.76	9.52	9.74	9.85	9.54	9.58
ZNF525//A_32_P98348	10.17	9.93	9.91	9.93	9.92	9.89	9.91	9.89	10.11	10.01
CPE//A_23_P259442	9.2	8.59	7.56	9.02	8.32	8.55	8.41	9.16	8.91	8.6
FBL//A_23_P78888	9.11	9.45	8.04	8.87	9.27	9.38	9.54	9.59	9.64	9.68
TNRC18//A_33_P3321507	9.58	9.15	9.22	9.28	9.25	9.31	9.42	9.33	9.27	9.31
CTSA//A_24_P74371	10.16	10.68	10.6	10.13	10.27	10.55	10.76	10.66	10.55	10.58
RPL39//A_33_P3401301	9.99	9.61	9.67	9.66	9.56	9.77	9.67	9.64	9.97	9.8
DBI//A_33_P3244931	9.86	9.72	9.82	9.67	9.63	9.74	9.63	9.31	9.46	9.45
NEAT1//A_19_P00321333	8.79	8.84	8.88	7.64	9.19	9.39	9.5	9.69	9.82	9.66
RPS2//A_33_P3335124	10.35	10.16	9.98	9.96	10.19	10.16	10.36	10.37	10.45	10.42
CUTA//A_23_P214678	10.31	10.19	10.1	10.23	9.96	10.09	10.02	9.85	9.89	9.84
PPP1R12C//A_33_P3521643	9.54	9.07	9.16	9.49	9.45	9.1	9.01	9.11	9.21	9.18
GLI4//A_33_P3285715	10.37	10.05	10.08	10.29	10.22	10.19	10.38	10.08	10.03	10.15
RPL22//A_32_P210252	9.82	9.81	9.34	9.51	9.71	9.83	9.68	9.86	9.96	9.91
IQGAP1//A_33_P3417745	9.45	8.98	9.18	9.54	9.12	9.03	8.97	8.89	9.01	8.91
PRR13//A_23_P139575	9.77	9.54	9.63	9.73	9.37	9.66	9.52	9.57	9.59	9.42
HOMER3//A_33_P3265374	9.62	9.92	9.66	9.62	9.75	10.02	9.99	9.73	9.85	9.84
THC2556858//A_33_P3262890	10.38	9.71	9.66	10	10.09	9.68	9.74	9.85	9.83	9.94
ATPIF1//A_23_P126716	10.13	9.44	9.71	10.02	9.74	9.72	9.36	9.5	9.6	9.34
GADD45B//A_24_P239606	8.72	7.11	8.05	8.34	8.78	7.27	7.34	7.32	7.39	7.41
SEC13//A_23_P29555	10.48	9.93	9.83	10.27	10.23	10	9.83	9.84	9.99	9.99
LHFP//A_23_P88069	9.26	9.08	9.39	9.38	9.27	9.02	8.89	8.91	8.83	8.81
A_33_P3409553//A_33_P3409553	10.01	9.99	9.7	9.68	9.99	10.06	10.11	10.06	10.19	10.12
SH3BGRL3//A_23_P126388	10.35	10.17	9.99	10.43	9.88	10.33	10.52	10.24	10.26	10.41
USF2//A_33_P3299982	9.14	9.31	9.02	9.07	9.19	9.2	9.23	9.1	9.16	9.08
EIF3A//A_23_P86550	9.61	9.65	9.27	9.45	9.62	9.71	9.38	9.26	9.86	9.83
A_33_P3279456//A_33_P3279456	10.56	10.3	9.9	9.91	10.29	10.43	10.28	10.15	10.48	10.49
C12orf62//A_23_P151280	9.8	9.34	9.67	9.88	9.65	9.42	9.33	9.2	9.24	9.19
SMOC2//A_23_P70307	3.5	4.01	3.49	3.2	3.89	6.15	5.76	5.61	6.31	5.66
TMED10//A_33_P3252093	9.59	9.56	9.44	9.39	9.57	9.83	9.58	9.69	9.68	9.7
VEGFB//A_23_P1594	9.32	9.91	9.71	9.44	9.4	10.12	9.87	9.73	9.93	9.65
CFH//A_23_P114740	8.83	7.87	9.14	8.42	9.47	7.65	7.79	8.25	7.76	8.12
ENST00000273411//A_33_P3336915	9.91	9.58	9.61	9.62	9.6	9.71	9.66	9.6	9.84	9.82
ARPC3//A_24_P167473	9.81	9.19	9.48	9.85	9.66	9.29	9.15	9.2	9.3	9.33
HLA-F-AS1//A_32_P76811	9.91	9.79	9.59	9.65	9.8	9.84	9.88	9.8	10	9.98
GPNMB//A_23_P134426	8.33	10.47	10.22	8.91	9	10.19	10.39	10.07	10.22	10.23
CCT4//A_23_P102420	9.79	9.73	9.6	9.61	9.69	9.76	9.59	9.74	9.77	9.76
ACTB//A_23_P135769	8.83	8.38	8.49	8.65	8.66	8.4	8.63	8.43	8.6	8.55
ND5//A_23_P406928	8.95	9.17	9.16	9.37	8.99	9.13	9.63	9.29	9.33	9.21
ATXN2L//A_32_P155091	9.54	9.37	9.28	9.16	9.55	9.29	9.26	9.4	9.41	9.5
CCL2//A_23_P89431	8.47	7.02	8.25	8.55	9.01	6.02	6.13	7.04	6.43	6.78
ARF5//A_33_P3260777	9.75	9.37	9.11	9.42	9.57	9.54	9.41	9.44	9.62	9.61
TXN//A_23_P60248	10.56	10.4	10.63	10.51	10.33	10.22	10.21	9.99	10.07	10.2
PTMA//A_24_P542375	8.66	8.69	8.75	8.46	8.91	9.14	9.12	8.76	9.21	9.25
LOC728054//A_33_P3399468	9.99	9.8	9.59	9.92	10.11	10.04	9.64	9.75	9.86	10.02
S100A13//A_23_P372874	10	10.1	9.99	9.96	9.99	10.18	10.24	10.25	10.28	10.32
NDUFB4//A_23_P69468	9.61	9.52	9.47	9.56	9.57	9.56	9.38	9.44	9.57	9.53
VHL//A_33_P3419938	8.63	8.52	8.41	8.25	9.06	8.7	8.76	8.99	9.06	9.08
TSC22D1//A_33_P3296205	9.33	8.25	9.07	9.02	9.39	8.23	8.04	8.53	8.1	8.29
COMMD6//A_32_P114215	9.64	9.4	9.01	9.39	9.23	9.48	9.24	9.42	9.58	9.56
NOTCH3//A_33_P3313055	9.86	7.67	8.11	10.04	8.55	7.05	7.13	7.43	6.62	6.86
A_24_P928604//A_24_P928604	10.08	9.83	9.53	9.58	9.84	9.75	9.89	9.94	10.07	10.06
C6orf48//A_33_P3353051	10.42	10.01	9.93	10.12	10.39	9.99	10	10.26	10.14	10.15
ANP32A-IT1//A_23_P14649	8.54	8.18	8.1	7.93	8.9	8.54	8.52	8.86	8.93	8.91
SPARCL1//A_23_P113351	3.69	3.77	3.32	3.57	3.43	3.89	4.17	4.43	3.87	4.48
SNHG5//A_19_P00319019	10.79	10.53	10.07	10.23	10.48	10.53	10.47	10.57	10.65	10.7
NDUFAF3//A_23_P256172	9.78	9.7	9.89	9.74	9.88	9.76	9.64	9.6	9.71	9.65
ATP5I//A_24_P302998	9.82	9.32	9.45	9.57	9.42	9.39	9.32	9.23	9.36	9.32
AK124741//A_24_P392713	10.13	9.9	9.54	9.65	9.87	9.9	9.92	9.99	10.09	10.1
FAM195B//A_24_P237878	9.65	9.54	9.39	9.48	9.41	9.46	9.48	9.49	9.56	9.63
MBNL1//A_23_P357811	8.61	7.58	6.48	8.6	8.17	7.65	7.59	7.69	7.77	7.87
LAMB2//A_33_P3338116	9.52	9.26	9.36	9.63	9.72	9.38	9.47	9.66	9.55	9.68
RPS7P5//A_24_P15765	9.83	9.74	9.53	9.47	9.69	9.72	9.74	9.74	9.88	9.85
U2AF1//A_23_P6303	9.33	8.77	9.08	9.02	9.16	8.91	8.87	8.82	8.95	8.91
C17orf79//A_23_P152858	9.75	9.32	8.69	9.54	9.37	9.54	9.25	9.41	9.47	9.5
IFITM1//A_23_P72737	7.34	9.16	9.25	6.86	9.24	9.07	9.51	9.53	9.46	9.88
ARHGDIB//A_23_P151075	7.65	5.03	5.83	7.87	6.21	4.51	4.59	4.87	4.61	4.77
SAT1//A_23_P137016	8.04	8.05	8.31	7.94	8.31	8.34	8.59	8.07	8.33	8.54
GNB2L1//A_23_P41716	10.02	9.97	9.74	9.62	9.73	9.87	10.09	10.14	10.22	10.09
ANKRD45//A_33_P3219697	8.65	8.3	8.34	8.11	9.06	8.66	8.8	9.05	9.08	9.07
PSMD2//A_33_P3373469	10.08	9.67	9.89	10.06	9.87	9.67	9.68	9.63	9.6	9.54
RAN//A_32_P506600	10.29	9.77	9.73	10.03	9.98	9.73	9.53	9.68	9.56	9.63
UQCR10//A_23_P68866	9.98	9.7	9.82	9.87	9.87	9.67	9.57	9.49	9.58	9.55
SPP1//A_23_P7313	4.97	4.03	3.74	5.74	3.62	3.72	3.72	3.7	3.61	3.7
NPM1//A_21_P0011341	9.97	9.85	9.82	9.79	9.69	9.92	9.88	9.98	10.13	10
EIF3E//A_23_P43141	9.4	9.78	9.36	9.18	9.48	9.75	9.67	9.73	10.03	9.96
SCARB2//A_33_P3410459	9.39	9.81	9.76	9.43	9.57	9.87	9.94	9.88	9.85	10.03
HSPE1//A_23_P56922	9.92	9.79	9.88	9.74	9.87	9.88	9.75	9.6	9.7	9.77
TRMT112//A_23_P12992	9.68	9.44	9.6	9.64	9.54	9.46	9.51	9.24	9.47	9.52
FLJ43681//A_23_P256059	9.75	9.6	9.38	9.46	9.54	9.65	9.54	9.59	9.79	9.73
FAM129A//A_24_P233786	8.81	9.14	7.22	8.76	7.61	9.28	9.32	9.14	9.09	9.27
XLOC_012142//A_21_P0009382	9.64	9.36	8.69	9.07	9.46	9.45	9.07	9.12	9.37	9.34
CSTB//A_23_P154894	9.08	9.8	9.67	9.47	8.88	9.76	9.81	9.34	9.54	9.29
TKT//A_23_P92082	9.93	10.93	10.25	9.66	10.03	10.55	10.51	10.64	10.64	10.5
CLEC3B//A_23_P69497	8.69	8.87	4.95	8.83	6.48	10.2	9.07	10.32	10.6	9.51
LGALS3//A_33_P3306163	9.48	9.89	9.58	9.39	9.32	9.8	9.75	9.46	9.74	9.55
ARAF2P//A_33_P3224020	10.07	9.77	9.63	9.88	9.72	9.89	10	9.57	9.89	9.76
TXNIP//A_23_P97700	8.57	8.63	8.18	8.88	8.49	9.19	8.9	9.31	9.64	9.77
C11orf31//A_23_P340318	9.57	9.6	9.6	9.46	9.29	9.71	9.23	9.29	9.57	9.37
ARHGEF10L//A_33_P3799936	8.62	8.54	8.24	8.67	8.06	8.85	8.53	8.54	8.93	8.74
EGR1//A_23_P214080	7.06	6.28	6.56	6.82	7.11	5.86	6.5	7.19	6.87	7.28
DYNLL1//A_24_P124672	9.79	9.27	9.61	9.95	9.67	9.3	9.32	9.29	9.31	9.28
MRFAP1//A_23_P144453	9.6	9.16	9.47	9.49	9.5	9.2	9.29	9.4	9.26	9.28
JPH3//A_33_P3423721	9.51	10.06	9.17	9.09	9.41	10.03	9.94	9.99	10.33	10.29
GNS//A_33_P3261167	9.34	9.9	9.49	9.31	9.25	9.76	9.78	9.53	9.64	9.69
APP//A_33_P3508822	9.37	9.4	9.44	9.27	9.11	9.16	9.23	9.26	9.23	9.27
COX6B1//A_23_P108244	9.69	9.29	9.51	9.57	9.49	9.31	9.38	9.29	9.42	9.38
UBL5//A_23_P78563	9.97	9.5	9.74	10.02	9.71	9.5	9.35	9.31	9.38	9.43
EDF1//A_23_P60376	9.88	9.42	9.57	9.79	9.54	9.46	9.56	9.58	9.63	9.54
RPS3//A_32_P182941	9.83	9.54	9.48	9.47	9.74	9.57	9.75	9.75	9.82	9.91
A_24_P15821//A_24_P15821	10.08	9.36	9.85	10.13	9.63	9.29	9.44	9.26	9.27	9.26
EPN1//A_33_P3370284	9.79	9.5	9.65	9.82	9.71	9.58	9.74	9.58	9.67	9.71
CSRP2//A_23_P44724	10.09	9.28	10.31	9.86	9.86	9.29	9.18	9.02	8.69	8.6
BRD2//A_24_P307014	8.98	8.96	8.97	8.85	9.04	9.07	8.99	9.12	9.25	9.27
GAA//A_23_P153026	9.17	9.82	9.2	8.84	9.42	9.87	9.74	9.91	10	10.05
ACADVL//A_23_P207650	9.3	8.75	8.84	9.28	9.17	9.24	9.25	9.74	9.54	9.67
PARK7//A_33_P3231981	9.78	9.23	9.55	9.65	9.65	9.45	9.36	9.52	9.41	9.45
LOC729313//A_24_P341476	10.07	9.28	9.84	10.08	9.72	9.32	9.45	9.32	9.23	9.26
CD276//A_33_P3222917	9.83	10.23	9.89	10.02	9.64	10.17	10.05	9.69	9.88	10.07
DAZAP2//A_23_P40025	8.75	8.72	9.04	8.84	8.81	8.92	8.85	8.79	8.93	8.99
HGS//A_23_P72627	9.54	9.55	9.28	9.32	9.45	9.72	9.54	9.62	9.74	9.71
HLA-A//A_23_P408353	8.71	8.9	8.88	8.57	8.61	8.9	9.24	9.15	9.11	9.14
A_33_P3309684//A_33_P3309684	9.76	9.44	9.36	9.64	8.52	9.52	9.56	9.47	9.72	9.61
NDUFC1//A_23_P92362	9.5	8.91	9.2	9.58	9.26	8.84	8.92	8.88	8.88	8.86
PSMB4//A_23_P761	9.68	9.4	9.35	9.4	9.44	9.44	9.23	9.38	9.43	9.38
FOS//A_23_P106194	5.41	4.46	6.09	5.05	6.22	4.1	4.48	4.9	4.6	4.85
RGS10//A_23_P138717	8.85	9.03	8.42	8.59	8.74	9.17	8.95	9.18	9.49	9.3
HLA-DPB1//A_24_P166443	4.73	6.27	5.78	4.91	5.53	7.36	6.75	6.2	7.34	6.27
RPS9//A_32_P22078	9.33	9.47	9.29	9.06	9.33	9.53	9.59	9.7	9.85	9.7
PTTG1IP//A_23_P109345	9.22	9.22	9.6	9.41	9.39	9.11	9.34	9.27	9.08	9.26
PI4KA//A_21_P0012338	8.92	9.22	9.03	8.88	8.79	9.25	9.14	9.24	9.34	9.28
SNHG5//A_19_P00316659	10.66	10.42	10.03	9.93	10.31	10.42	10.39	10.43	10.43	10.62
ARPC5//A_33_P3338909	9.61	9.02	9.33	9.65	9.47	9.12	8.89	8.73	8.87	8.85
PICALM//A_33_P3382157	9.39	8.69	9.05	9.62	9.17	8.86	8.86	8.8	8.78	8.92
NOP10//A_23_P54477	10.11	9.57	9.8	10.06	9.66	9.58	9.46	9.35	9.36	9.46
CRIP1//A_23_P44674	6.83	4.39	4.66	6.21	6.06	5.37	5.09	4.92	5.95	5.63
CREG1//A_33_P3231297	8.93	9.85	9.47	9.1	8.83	9.75	9.78	9.46	9.42	9.54
LDHB//A_23_P53476	10.01	9.84	8.65	10.05	9.99	9.87	9.84	9.95	10.04	9.92
EEF1A1//A_32_P47701	9.93	9.95	9.71	9.38	9.73	9.89	10.05	10.08	9.97	9.92
A_32_P18493//A_32_P18493	9.37	9.52	9.33	9.12	9.38	9.58	9.52	9.59	9.9	9.8
ARHGAP33//A_33_P3313411	9.84	9.68	9.69	9.96	10.05	9.84	9.63	9.83	9.85	9.95
RPSA//A_24_P780052	10.21	9.68	9.51	9.67	9.91	9.59	9.7	9.84	9.8	9.7
ROMO1//A_33_P3298535	9.92	9.29	9.57	9.68	9.57	9.18	9.12	9.17	9.18	9.25
TM4SF1//A_33_P3390057	7.53	8.18	8	7.67	7.99	9.02	8.89	8.98	8.58	9.12
PPIAL4A//A_24_P144499	10.37	9.71	10.07	10.24	10.02	9.61	9.75	9.44	9.6	9.5
A_33_P3412125//A_33_P3412125	9.74	9.82	9.38	9.43	9.61	9.88	9.88	9.98	10.06	10.06
NFKBIA//A_23_P106002	7.17	7.95	7.79	6.81	7.46	7.74	7.84	7.95	7.97	8.2
UQCRB//A_23_P31671	9.25	9.17	9.04	9.07	9.02	9.19	9.16	9.2	9.36	9.25
C1orf54//A_23_P74778	8.91	8.63	8.11	9.05	8.01	8.73	8.29	8.33	8.85	8.49
RPSA//A_24_P358164	10.14	9.56	9.41	9.72	9.7	9.48	9.61	9.69	9.75	9.8
HNRNPA1L2//A_32_P8015	9.31	9.32	9.27	9.09	9.45	9.65	9.63	9.39	9.64	9.71
NDUFA1//A_23_P159833	9.81	9.23	9.5	9.88	9.39	9.15	9.1	8.93	9.16	9.16
C7orf59//A_33_P3326772	9.01	9.17	9.16	9.16	8.86	9.13	9.23	9.1	9.22	9.19
PRPF19//A_33_P3363012	9.17	9.14	9.15	8.87	9.29	9.22	9.19	9.24	9.36	9.45
UQCRH//A_32_P54137	9.93	9.65	9.57	9.8	9.7	9.67	9.5	9.53	9.77	9.57
SP100//A_23_P349928	8.7	8.5	8.65	8.51	8.53	8.92	8.87	8.79	8.88	8.8
GSN//A_33_P3423365	8.3	8.16	8.27	8.71	7.88	8.37	8.81	8.7	8.96	8.99
CTSF//A_23_P24433	9.1	9.99	9.55	9	9.32	10.33	10.02	10.05	10.54	10.3
IP6K1//A_33_P3320804	10.12	9.83	9.91	9.78	9.95	10.04	10.01	9.77	9.98	9.95
ENST00000390237//A_33_P3226154	3.56	3.51	3.38	3.61	3.55	3.57	3.74	3.31	3.63	3.69
XLOC_l2_015397//A_19_P00807615	10.12	10	9.93	10.04	10.56	10.3	10.26	10.13	10.57	10.59
OST4//A_32_P57854	10.19	9.66	9.88	10.21	9.84	9.71	9.77	9.6	9.73	9.76
A_33_P3771039//A_33_P3771039	9.37	9.46	8.6	9.19	9.31	9.4	9.5	9.64	9.8	9.73
VAMP8//A_23_P28434	4.92	6.14	5.25	5.01	5.31	6.08	5.83	5.97	5.86	5.96
HCN2//A_33_P3279640	10.2	9.9	10.04	10	10.05	10.15	10.18	10.02	9.83	10.1
SLC2A4RG//A_23_P102571	9.24	9.66	9.01	9.03	9.02	9.76	9.64	9.74	9.96	9.78
DAD1//A_23_P106056	10.12	9.58	9.88	10.08	10.04	9.55	9.57	9.45	9.5	9.57
SNX3//A_23_P42498	9.57	9.42	9.52	9.65	9.38	9.55	9.45	9.47	9.5	9.48
EIF4A2//A_23_P121250	9.1	8.9	8.93	9.07	9.36	9.25	9.12	9.29	9.53	9.38
SNHG8//A_32_P38467	10.03	9.27	9.51	9.65	10.05	9.64	9.42	10.04	9.97	9.93
HMOX1//A_23_P120883	7.51	11.37	9.82	8.23	8.11	10.7	10.71	9.99	10.29	10.04
TBCA//A_33_P3264121	9.71	9.41	9.44	9.51	9.23	9.5	9.31	9.36	9.44	9.45
PPIAL4A//A_24_P203226	10.09	9.43	9.81	10.06	9.78	9.4	9.51	9.26	9.35	9.3
MT1H//A_33_P3315314	8.33	8.44	8.86	8.85	8.29	8.33	8.51	8.37	8.38	8.58
REXO2//A_23_P150365	10.36	9.92	9.93	10.06	10.08	9.82	9.6	9.96	9.65	9.75
MGEA5//A_23_P202170	8.55	8.51	8.41	8.62	8.46	8.78	8.53	8.72	8.77	8.62
CHPF//A_33_P3316878	10.61	9.78	9.48	10.39	10.08	10.84	10.22	10.43	10.59	10.3
EIF4H//A_32_P168886	9.37	9.12	9.3	9.27	9.38	9.25	9.25	9.35	9.32	9.22
A_24_P187023//A_24_P187023	9.81	9.72	9.54	9.6	9.64	9.79	9.79	9.89	9.93	9.75
LEPREL2//A_33_P3507542	9.9	10.27	9.7	9.7	9.89	10.45	10.23	10.31	10.63	10.33
NP1207855//A_24_P16340	10.19	9.97	9.75	9.88	9.87	9.78	10.05	10.04	10.15	10.19
INMT//A_33_P3347291	8.04	6.12	8.15	7.96	9.62	7.22	6.77	7.58	7.24	7.1
SSR4//A_23_P259172	9.6	9.65	9.37	9.48	9.56	9.77	9.83	9.87	9.88	9.82
C1R//A_23_P125423	8.31	9.9	9.39	7.51	9.08	10.25	10.2	10.4	10.55	10.5
ZNF254//A_32_P144908	7.99	8.03	7.84	7.73	8.23	8.37	8.23	8.32	8.59	8.4
LOC400128//A_33_P3546363	9.84	9.57	9.59	9.55	9.76	9.74	9.67	9.8	9.91	9.96
SNHG5//A_19_P00321546	10.57	10.41	9.94	9.84	10.32	10.45	10.34	10.47	10.56	10.59
SEC61B//A_24_P8494	9.86	9.27	9.64	9.96	9.84	9.25	9.3	9.2	9.29	9.4
PRDX1//A_23_P11995	9.7	9.34	9.62	9.84	9.55	9.22	9.31	9.23	9.2	9.31
H2AFJ//A_23_P204277	9.37	8.61	9.3	9.51	9.1	8.63	8.5	8.46	8.55	8.54
RAD23A//A_33_P3362193	9.28	9.28	9.25	9.26	9.2	9.36	9.34	9.13	9.3	9.32
MDH1//A_23_P101950	9.61	9.55	9.68	9.59	9.54	9.66	9.39	9.38	9.48	9.44
VPS18//A_24_P18802	7.33	7.33	7.48	7.48	7.21	7.34	7.37	7.14	7.39	7.36
XLOC_008047//A_21_P0006569	8.47	8.04	8.16	8.08	8.79	8.46	8.51	8.85	8.92	8.9
TIMM8B//A_23_P98382	9.68	9.21	9.43	9.56	9.54	9.15	9.01	9.07	9.07	9.15
FBLN5//A_23_P151805	8.95	8.41	9.49	8.74	9.71	8.66	8.92	8.82	8.54	8.71
CNP//A_23_P21838	9.58	9.83	9.9	9.74	9.9	9.94	9.87	9.91	9.92	9.96
PDE5A//A_33_P3378514	8.54	7.16	7.66	8.29	8.58	6.98	7.37	8.16	7.73	8.46
SAT2//A_23_P15402	9.02	9.78	9.49	8.93	9.27	9.74	9.61	9.4	9.89	9.89
ZNF467//A_24_P218074	9.65	9.35	9.38	9.45	9.64	9.39	9.45	9.5	9.4	9.57
HNRNPA1L2//A_32_P19431	9.14	9.16	9.13	8.97	9.34	9.52	9.56	9.34	9.65	9.6
CRYAB//A_24_P206776	9.78	9.25	10.06	10.43	9.34	9.93	9.82	9.33	9.67	9.56
ENST00000378340//A_33_P3388588	9.64	9.53	9.47	9.73	9.65	9.67	9.61	9.54	9.57	9.64
PIGT//A_23_P79842	9.26	9.53	9.27	9.2	9.43	9.59	9.71	9.78	9.81	9.82
A_24_P606663//A_24_P606663	9.94	9.98	9.53	9.45	9.79	10.13	10.04	9.66	9.98	10.03
TNFAIP8L1//A_33_P3220437	8.51	7.94	7.87	7.89	8.68	8.42	8.35	8.63	8.87	8.81
XBP1//A_23_P120845	9.56	9.09	9.03	9.3	9.43	8.94	9.03	9.24	8.94	9.15
MRVI1//A_33_P3311403	8.88	6.88	8.43	8.91	8.78	7.44	6.81	7.91	7.45	6.68
C14orf166//A_23_P14482	9.62	9.31	9.21	9.28	9.42	9.36	9.26	9.32	9.43	9.43
CBX6//A_33_P3270485	9.33	9.5	9.7	9.37	9.55	9.78	9.58	9.58	9.79	9.56
LOC100133161//A_33_P3352687	9.84	9.69	9.68	9.74	9.91	9.9	9.84	9.84	9.84	9.98
POTEE//A_24_P410017	9.7	8.9	9.55	9.66	9.44	8.72	8.99	8.87	8.85	8.68
IMPDH1//A_24_P89701	9.71	8.94	8.96	9.49	9.47	8.9	8.74	8.91	8.82	8.68
FBRS//A_23_P38015	9.29	9.1	8.91	9.01	9.18	9.18	8.99	9.2	9.31	9.26
CTSB//A_33_P3287631	8.39	9.75	9.43	8.64	8.89	9.87	9.73	9.62	9.81	9.68
AMZ1//A_33_P3380837	8.29	7.78	7.78	7.55	8.47	8.24	8.21	8.42	8.58	8.57
ZNHIT1//A_23_P111843	10	9.53	9.63	9.91	9.73	9.38	9.49	9.37	9.46	9.46
C4orf3//A_33_P3285824	9.25	8.94	8.51	9.01	8.45	9.12	8.94	8.95	9.24	9.2
GSTK1//A_33_P3287218	9.05	9.2	8.96	9.1	8.95	9.34	9.3	9.22	9.41	9.27
AES//A_23_P165061	9.08	8.55	8.67	9.16	8.88	8.71	8.58	8.75	8.98	8.76
HLA-DPA1//A_33_P3234277	5.07	6.82	4.88	5	4.77	8.11	7.39	6.65	8.09	6.3
CFH//A_33_P3318288	8.43	7.19	8.46	8.1	9.14	7.1	7.23	7.34	7.39	7.7
UFD1L//A_33_P3265704	9.64	9.11	9.29	9.37	9.36	9.13	9.07	8.97	9.11	9.25
TMED2//A_33_P3301174	9.62	9.1	9.26	9.53	9.54	9.39	9.16	9.28	9.27	9.27
ENST00000534819//A_33_P3286318	10.11	9.44	9.53	9.78	9.5	9.58	9.43	9.53	9.48	9.61
C13orf33//A_23_P99515	9.07	9.87	9.82	9.31	9.41	10.05	10.05	10.17	10.07	10.18
SQRDL//A_23_P3221	8.33	8.8	8.85	8.56	8.3	9.12	8.85	8.74	8.89	8.8
LMF2//A_33_P3367642	9.55	9.54	9.17	9.31	9.42	9.66	9.44	9.59	9.71	9.73
CTBP2//A_23_P63897	8.76	8.81	8.53	8.75	8.45	8.91	8.91	8.86	9.01	8.94
SLC39A13//A_23_P24345	9.79	9.05	8.26	9.92	9.62	9.33	9.23	9.33	9.22	9.25
CD99L2//A_23_P253052	9.46	9.54	9.36	9.32	9.39	9.66	9.35	9.5	9.55	9.4
ATP5J//A_23_P154832	9.54	9.1	9.35	9.55	9.29	9.14	9.14	8.95	9.09	9.05
C11orf10//A_23_P47527	9.52	9.67	9.53	9.25	9.48	9.7	9.63	9.73	9.81	9.86
TNFAIP2//A_23_P421423	7.96	8.87	8.42	7.97	8.1	8.83	9.15	8.95	9.17	9.15
NCL//A_23_P5551	9.17	8.98	9.08	9.09	9.16	8.98	9.05	9.1	9.16	9.3
CXCL12//A_23_P202448	6.94	9.78	8.38	6.48	7.61	9.35	9.21	9.76	9.84	8.73
DUT//A_23_P88484	8.59	8.66	8.73	8.67	8.67	8.91	8.94	8.76	8.9	8.97
THBD//A_23_P91390	5.45	9.27	8.53	6.06	6.96	9.16	9.09	9.09	9.2	9.09
TPM1//A_23_P206018	10.08	7.86	8.9	10.15	9.27	7.59	7.65	7.68	7.56	7.65
MYLK//A_24_P319923	8.35	6.96	7.64	8.59	7.93	7.44	6.93	7.51	7.39	6.77
RBMS1//A_23_P431410	8.28	8.96	8.56	8.46	8.21	9.24	9.18	9.03	9.5	9.49
PRDX4//A_23_P114232	10.24	10.5	9.57	9.99	9.83	10.68	10.48	10.66	10.78	10.67
A_33_P3317431//A_33_P3317431	9.55	9.71	9.46	9.21	9.5	9.78	9.81	9.8	9.98	9.89
THC2566648//A_33_P3292130	9.56	9.57	9.04	9.21	9.58	9.65	9.28	9.24	9.54	9.66
SEC11A//A_23_P380917	9.5	9.48	9.25	9.29	9.33	9.41	9.39	9.53	9.66	9.59
SEC24C//A_33_P3317123	9.13	8.93	8.96	8.96	9.13	8.92	8.9	9.03	9.02	8.99
SNRPG//A_33_P3263170	9.39	9.11	8.81	9.32	9.19	9.13	9.02	9.01	8.96	9
BLVRA//A_23_P71148	8.73	8.71	8.8	8.87	8.63	8.62	8.54	8.27	8.45	8.37
HSF1//A_23_P253841	9.37	9.12	9.01	9.08	9.19	9.28	8.97	9.24	9.38	9.44
HIST1H4L//A_23_P70480	8.2	8.05	7.97	7.61	8.29	8.22	8.1	7.93	8.22	8.56
FBRSL1//A_24_P280497	9.68	9.65	9.4	9.51	9.67	9.79	9.36	9.31	9.73	9.73
COL16A1//A_23_P160318	9.9	8.93	8.99	9.16	10.07	9.32	9.25	9.39	9.53	9.58
NP100974//A_33_P3420167	9.51	9.46	9.54	9.26	9.37	9.47	9.52	9.54	9.69	9.59
TMEM205//A_23_P90099	9.01	8.79	9.31	8.85	9.38	8.4	8.44	8.81	8.55	8.65
PGK1//A_23_P125829	9.8	8.95	9.08	9.82	9.19	8.9	8.95	9.08	8.87	8.85
ENST00000390323//A_33_P3395675	4.69	4.9	5.12	4.56	4.85	5.21	5.53	5.49	5.33	5.34
PSMB10//A_33_P3288359	8.74	8.75	8.52	8.5	8.42	8.85	8.64	8.85	8.92	9.07
SNHG5//A_19_P00321511	10.54	10.41	9.96	10	10.32	10.33	10.37	10.49	10.45	10.51
MRPS24//A_23_P42884	9.76	9.57	9.53	9.54	9.49	9.69	9.44	9.56	9.77	9.54
PRDX5//A_23_P12989	10.26	10.06	10.11	10.17	10.12	10.01	10.13	10.07	10.08	10.04
TGFBR2//A_23_P211957	7.73	9.74	9.44	8.14	8.73	10.23	10.07	10.37	10.19	10.19
LINC00493//A_33_P3320301	9.12	9.17	9.07	8.96	9.04	9.19	8.93	9.13	9.25	9.27
A_24_P350008//A_24_P350008	9.59	9.67	9.34	9.2	9.43	9.6	9.77	9.77	9.87	9.79
NOL7//A_33_P3385361	9.26	9.1	8.98	9.24	9.04	9.08	8.89	8.93	9.11	9.17
KHSRP//A_23_P16157	9.23	9.36	9.11	9.1	9.43	9.46	9.4	9.53	9.61	9.65
PTGDS//A_33_P3298159	7.49	10.29	8.68	7.73	8.11	9.35	9.11	9.17	9.08	8.68
TMEM66//A_33_P3349521	9.08	8.71	8.89	9	9.02	8.77	8.64	8.72	8.76	8.82
CMTM3//A_23_P88865	8.42	8.44	8.66	8.45	8.51	8.95	8.99	8.94	9.06	8.9
AK091697//A_33_P3257817	9.79	9.46	9.73	9.86	9.32	9.46	9.89	9.26	9.49	9.47
GUK1//A_23_P201097	9.3	9.16	8.89	9.45	9.07	9.38	9.43	9.34	9.44	9.33
PRDX6//A_23_P983	9.65	9.4	9.2	9.23	9.51	9.33	9.24	9.46	9.29	9.48
ASAH1//A_33_P3284463	8.76	9.15	9.52	9.06	8.77	8.99	8.98	8.89	8.7	8.65
VCAN//A_23_P144959	8.61	8.25	8.63	8.56	8.73	8.54	8.72	8.59	8.82	8.14
LOC389033//A_33_P3283601	8.6	8.96	8.21	8.36	9	9.81	9.66	9.24	9.79	9.42
A_24_P152356//A_24_P152356	9.62	9.37	9.24	9.44	9.19	9.46	9.57	9.45	9.65	9.57
FAM129B//A_33_P3226167	9.9	9.44	9.45	9.98	9.61	9.66	9.51	9.5	9.62	9.32
NDUFB8//A_33_P3384721	9.34	8.98	9.24	9.25	9.16	8.92	8.97	8.87	8.88	8.86
CAPNS1//A_23_P67648	9.51	9.21	9.34	9.43	9.24	9.33	9.46	9.34	9.35	9.2
SMARCA4//A_23_P39034	8.58	8.4	8.52	8.46	8.47	8.44	8.29	8.32	8.42	8.37
EIF3D//A_23_P91702	8.94	9.33	8.62	9.07	9.02	9.22	9.29	9.43	9.51	9.46
XLOC_l2_009029//A_21_P0012174	10.18	9.52	9.73	9.97	9.5	9.3	9.52	9.53	9.51	9.51
THC2555910//A_24_P375849	9.7	9.49	9.32	9.21	9.42	9.49	9.5	9.55	9.65	9.62
HLA-DRA//A_32_P87697	3.42	5.56	3.42	3.46	3.57	7.02	6.48	5.19	7.01	4.86
SULF2//A_23_P154605	6.86	8.31	7.91	6.61	7.94	8.53	8.56	8.85	8.5	8.6
HMGB1//A_24_P169148	8.19	8.28	7.76	8.22	8.48	8.51	8.34	8.23	8.66	8.86
CSF1R//A_23_P110791	3.9	3.68	3.45	4.13	3.75	4.02	3.92	3.98	3.98	4.09
SEPP1//A_33_P3358745	4.12	8.52	5.61	3.92	5.77	8.41	8.99	8.81	8.51	8.88
TMEM59//A_23_P103282	9.26	9.34	9.15	9.25	9.19	9.35	9.43	9.45	9.45	9.46
RPL21//A_24_P357518	9.31	9.49	9.02	9.02	9.22	9.47	9.4	9.41	9.67	9.63
LGALS9C//A_32_P452655	6.33	6.83	6.77	6.25	6.22	6.57	6.8	6.3	5.87	6.3
ID2//A_23_P143143	7.19	9.12	9	7.44	8.7	8.99	9.29	8.88	9.01	9.32
CLTA//A_23_P219144	9.74	9.47	9.76	9.79	9.58	9.36	9.48	9.37	9.36	9.37
SNHG5//A_19_P00317743	10.52	10.37	9.99	9.94	10.35	10.37	10.35	10.61	10.44	10.57
CEBPB//A_23_P411296	8.56	9.12	9.16	8.26	8.99	8.96	8.92	8.88	8.85	8.9
A_24_P110082//A_24_P110082	9.61	9.68	9.26	9.16	9.45	9.58	9.67	9.76	9.92	9.74
H2AFY//A_23_P70045	8.72	8.58	8.71	8.68	8.79	8.37	8.52	8.53	8.46	8.58
CEBPD//A_33_P3253804	9.48	9.18	9.46	9.14	9.45	9.4	9.41	9.49	9.47	9.43
TPM3//A_32_P29784	9.35	8.83	9.1	9.5	9.12	8.96	8.95	8.87	8.97	8.91
DUSP1//A_23_P110712	7.82	6.49	6.78	7.84	7.54	6.79	6.66	6.89	7.12	6.99
ABR//A_23_P503182	8.35	9.44	9.03	8.49	8.4	9.29	9.4	9.04	9.1	8.89
MRPL51//A_23_P99138	9.63	9.41	9.56	9.54	9.57	9.49	9.39	9.49	9.51	9.33
COL8A1//A_23_P69030	9.93	4.71	7.92	10.42	9.51	4.41	4.78	5.15	4.45	4.71
TAX1BP1//A_24_P95029	9.51	8.9	9.16	9.62	9.37	8.99	9.01	8.97	9.05	9.14
COX17//A_23_P65157	9.25	8.56	8.88	9.39	8.73	8.39	8.46	8.25	8.23	8.19
DAPK3//A_33_P3224045	9.31	8.72	8.96	9.37	9.04	8.77	8.82	8.67	8.79	8.55
CPXM2//A_23_P138524	7.76	8.97	8.87	7.59	8.91	8.93	8.78	8.66	8.7	8.39
YWHAB//A_23_P120414	9.12	8.82	8.89	9.13	8.93	8.86	8.85	8.82	8.8	8.87
PRELID1//A_33_P3378360	9.69	9.56	9.44	9.54	9.56	9.58	9.59	9.37	9.44	9.45
PSMC1//A_24_P347488	9.23	8.94	9.11	9.14	9.02	9.07	9.06	8.97	8.93	9.03
RAP1A//A_33_P3342285	8.08	7.97	7.95	8.21	7.82	8.01	8.05	8.02	8.18	8.26
PTGIS//A_24_P48723	8.58	9.61	8.6	8.25	9.24	9.68	9.92	10.06	9.81	10.29
THC2562448//A_32_P49350	9.25	9.33	9.13	8.83	9.13	9.41	9.52	9.6	9.69	9.6
XLOC_000918//A_21_P0001152	8.11	7.73	7.72	7.66	8.37	8.11	8.24	8.58	8.61	8.59
THC2578919//A_33_P3257015	9.23	9.22	8.98	8.85	8.93	9.12	9.11	9.18	9.27	9.31
THC2577892//A_24_P135501	9.52	9.56	9.42	9.14	9.49	9.59	9.72	9.89	10	9.8
WASH1//A_23_P11744	8.31	8.43	8.41	7.99	8.54	8.53	8.67	8.95	8.78	8.84
TSC22D3//A_33_P3237634	8.09	7.37	7.2	7.58	7.67	7.18	6.87	7.04	6.88	6.84
NR2F2//A_23_P88589	9.43	8.84	9.28	9.2	9.19	8.62	8.49	8.76	8.55	8.22
MALAT1//A_21_P0010982	8.2	7.92	7.57	7.24	8.13	8.22	7.91	8.11	8.33	8.32
CDK2AP2//A_33_P3329839	8.97	8.38	8.75	8.96	8.79	8.31	8.47	8.26	8.03	8.19
CLIC1//A_23_P30884	9.11	8.72	8.87	9.31	8.65	8.84	8.92	8.8	8.92	8.9
C1QB//A_23_P137366	3.8	3.33	3.22	3.54	3.58	3.75	3.5	3.5	3.54	3.53
LUM//A_23_P99063	9.07	8.16	9.42	9	9.26	7.85	8.53	8.65	8.36	9.34
QSOX1//A_23_P12463	10.28	9.89	9.82	10.19	10.14	9.7	9.55	10.06	9.72	9.76
EFEMP2//A_33_P3367830	9.88	9.98	9.63	9.58	9.98	10.1	9.95	10.26	10.31	10.16
CD97//A_23_P502312	9.38	7.26	8.09	9.43	8.64	7.66	7.58	7.73	7.66	7.65
A_24_P383330//A_24_P383330	9.58	9.63	9.4	9.05	9.21	9.58	9.69	9.74	9.91	9.76
GOLGA6L9//A_33_P3243878	8.19	8.07	7.63	7.42	8.41	8.55	8.47	8.74	9.03	8.92
CDV3//A_24_P163113	8.67	8.63	8.4	8.43	8.93	8.59	8.3	8.22	8.58	8.59
A_33_P3263512//A_33_P3263512	9.07	9.08	8.7	8.89	8.58	8.9	8.92	8.5	8.63	8.61
RPL21//A_24_P830667	9.26	9.46	9.08	9.08	9.09	9.42	9.35	9.34	9.61	9.55
A_33_P3319502//A_33_P3319502	8.64	8.39	9.02	8.55	8.55	8.41	8.81	8.68	8.67	8.65
SRSF5//A_33_P3366146	8.08	8.21	8.41	8.3	8.19	8.47	8.45	8.49	8.63	8.64
TPM4//A_23_P141974	9.15	8.61	8.93	9.16	9.01	8.45	8.44	8.31	8.49	8.38
TIMP3//A_23_P399078	9.51	7.61	6.95	9.86	7.77	7.92	8.23	8.12	8.26	8.64
OVCA2//A_23_P118462	9.34	9.29	9.3	9.11	9.33	9.43	9.23	9.5	9.53	9.53
TMBIM4//A_33_P3223544	8.67	8.74	8.88	8.66	8.69	8.77	8.82	8.77	8.85	8.84
RPL22//A_21_P0011271	9.24	9.37	9.05	9.01	9.16	9.32	9.32	9.38	9.54	9.54
TMEM184B//A_23_P17870	9.59	9.06	9.27	9.55	9.46	9.19	9.01	9.18	9.19	9.08
CHMP2A//A_23_P153236	9.07	8.98	9.23	8.94	9.07	9	8.97	8.95	8.96	8.9
AIF1//A_23_P214627	3.64	3.5	3.35	3.61	3.66	3.65	3.59	3.46	3.66	3.45
SHFM1//A_23_P42664	9.33	9.05	9.02	9.2	9.2	9.15	8.95	9.04	8.96	9.12
KLF2//A_23_P119196	8.34	6.14	7.08	7.92	8.03	6.18	5.86	6.54	6.27	6.21
ATP6V1F//A_23_P93623	9.44	9.41	9.59	9.69	9.31	9.18	9.26	8.92	8.94	8.97
HYAL2//A_33_P3365357	8.68	9.26	9.28	8.88	8.88	9.44	9.16	8.93	9.29	9
KRTCAP2//A_23_P149249	9.29	9.27	9.24	9.34	9.11	9.31	9.35	9.23	9.29	9.27
PKM2//A_23_P399501	10.07	9.69	9.91	10.28	9.39	9.44	9.77	9.78	9.47	9.5
BLVRB//A_33_P3360728	8.17	9.26	8.6	8.31	8.26	9.1	9.08	9.06	9.19	9.25
TPM1//A_33_P3335966	9.77	7.57	8.55	9.8	9.11	7.33	7.33	7.38	7.29	7.34
CR612178//A_24_P341677	9.97	9.92	9.44	9.74	9.85	9.7	9.99	10.13	9.96	10.08
ATP5A1//A_24_P245358	9.32	9.26	9.23	9.25	9.18	9.2	9.33	9.34	9.47	9.3
SCARNA17//A_32_P37592	7.94	8.56	8.17	7.17	8.51	9.02	8.9	9.1	9.46	9.34
YBX1//A_24_P101391	8.98	8.8	8.68	8.92	9.01	8.63	8.71	8.36	8.84	9.04
WSB1//A_23_P4353	7.98	7.69	7.75	7.72	8.27	8	8.1	8.19	8.6	8.47
PSMA6//A_23_P25735	9.22	9.11	9.12	9.14	8.97	9.08	8.99	8.41	9	9.16
HCFC1R1//A_33_P3350207	7.85	9.35	8.6	7.63	8.26	9.52	9.36	9.32	9.78	9.47
TMEM214//A_33_P3222937	9.49	9.23	9.27	9.48	9.33	9.4	9.2	9.39	9.42	9.41
ISLR//A_23_P3312	7.97	9.41	7.57	7.52	7.86	9	9.35	9.62	9.33	9.69
METRNL//A_23_P10591	8.96	9.3	8.81	9	8.62	9.44	9.34	9.19	9.36	9.16
PPIA//A_24_P246943	9.85	9.23	9.64	9.88	9.42	9.19	9.35	9.11	9.11	9.07
CD99//A_24_P70993	9.25	9.72	9.35	9.14	8.99	9.77	9.95	9.9	9.85	9.68
SUMO2//A_24_P330691	8.73	9.03	8.74	8.76	8.8	9.12	9.08	9.05	9.28	9.24
ACP5//A_23_P142075	5.22	5.72	6.21	5.72	4.29	5.97	5.12	5.12	5.74	5.17
LDOC1//A_33_P3215113	8.81	8.93	8.34	8.64	8.38	8.99	8.66	8.8	8.96	8.77
TALDO1//A_32_P18258	9.57	9.15	9.59	9.43	9.47	9.27	9.19	9.18	9.06	9.17
GLG1//A_23_P206510	9.41	9.43	8.97	9.19	9.32	9.57	9.47	9.77	9.67	9.66
NHP2//A_33_P3389942	9.27	9.24	9.19	9.05	9.24	9.32	9.11	9.21	9.37	9.41
BMP8B//A_33_P3365878	8.28	7.98	8.06	7.72	8.45	8.42	8.35	8.44	8.66	8.53
THC2506066//A_33_P3209176	8.12	7.77	7.9	7.62	8.52	8.12	8.27	8.64	8.63	8.57
SERPINH1//A_33_P3269203	10.43	9.94	9.23	10.17	10.12	9.5	9.6	9.8	9.37	9.84
RHOA//A_23_P69493	9.1	8.4	8.96	9.35	8.96	8.47	8.69	8.54	8.56	8.48
TCF4//A_23_P27332	8.04	7.66	7.93	8.14	8.16	7.96	7.96	8.04	8.19	8.03
EIF4G2//A_23_P104892	9.2	8.88	9.06	9.36	9.09	9	9.2	9.09	9.16	9.1
A_33_P3321682//A_33_P3321682	9.81	9.65	9.62	9.59	9.76	9.85	9.81	9.8	9.87	9.8
SF3B5//A_23_P19576	9.22	9.28	9.18	9.17	9.04	9.28	9.22	9.16	9.39	9.22
YIF1A//A_23_P47226	10.01	9.47	9.66	9.94	9.88	9.44	9.52	9.52	9.46	9.52
STK40//A_23_P74229	8	8.32	7.6	7.77	7.72	8.15	8.11	8.26	8.27	8.33
CTSL1//A_23_P94533	8.41	10.51	9.56	8.6	9	10.66	10.51	9.92	10.22	9.95
PCBP1//A_24_P103025	8.71	8.81	8.82	8.8	8.65	8.77	8.99	8.83	8.85	8.76
A_33_P3246995//A_33_P3246995	9.61	9.67	9.37	9.22	9.51	9.71	9.79	9.84	9.94	9.79
C11orf31//A_33_P3306983	9.03	9.11	8.93	9.11	8.86	9.02	8.82	8.88	8.9	8.81
GALR3//A_23_P256663	9.71	9.57	9.69	9.72	9.85	9.72	9.86	9.94	9.78	9.81
EIF4A1//A_23_P137103	9.23	8.97	9.31	9.21	9.34	9.04	9.23	9.03	9.23	9.27
MRPS21//A_23_P86182	9.39	9.28	9.28	9.29	9.09	9.35	9.36	9.28	9.44	9.4
TPM4//A_24_P82880	9.19	8.93	8.75	9.17	9.13	8.76	8.45	8.45	8.77	8.7
HSF1//A_33_P3347932	9.28	9.16	8.97	9.11	9.25	9.27	8.98	9.07	9.3	9.18
TESK1//A_23_P169178	8.74	9.14	9	8.79	8.94	9.35	9.2	9.29	9.41	9.28
UCHL1//A_23_P132956	11.24	10.88	10.84	10.94	11.04	10.51	10.46	10.79	10.02	10.21
HES4//A_33_P3342628	8.3	5.51	8.06	8.52	7.91	5.18	5.6	4.98	4.73	5.21
YWHAG//A_24_P106681	9.58	9.06	9.28	9.52	9.27	9.17	9.01	8.83	8.9	8.87
SRSF5//A_23_P377819	8.08	8.22	8.37	8.22	8.11	8.42	8.48	8.52	8.57	8.62
GABARAP//A_23_P27075	9.17	9.34	9.5	9.11	8.95	9.24	9.38	9.35	9.41	9.34
A_24_P246692//A_24_P246692	9.38	9.47	9.13	9.05	9.33	9.41	9.31	9.46	9.54	9.27
ANKRD11//A_33_P3280044	8.93	9	8.55	8.63	9.26	8.84	8.71	8.8	9.13	9.16
SELK//A_23_P364517	8.45	8.38	8.71	8.47	8.55	8.59	8.48	8.4	8.46	8.41
A_19_P00808758//A_19_P00808758	9.45	8.69	9.05	9.42	8.89	8.73	8.67	8.53	8.67	8.65
HNRNPA1L2//A_32_P50924	8.67	8.78	8.84	8.56	8.9	9.12	9.14	8.86	9.22	9.15
STAT2//A_33_P3213064	8.89	9.22	9.64	8.63	9.38	9.5	9.42	9.28	9.34	9.26
PLTP//A_23_P5983	7.49	9.27	8.64	7.46	7.85	9.27	9.47	9.37	9.52	9.3
PLA2G16//A_23_P116414	8.65	9.02	8.91	8.68	8.97	9.04	8.86	8.74	8.75	8.86
TPI1//A_21_P0000534	9.89	9.08	9.12	9.83	9.21	8.98	9.22	9.39	9.14	9.07
XLOC_l2_015451//A_21_P0013753	9.21	9.1	9.06	9	9.11	9.09	8.95	9.04	9.02	9.08
KRBA2//A_33_P3248863	8.13	7.74	7.86	7.84	8.47	8.14	8.24	8.57	8.66	8.57
HMGN2//A_32_P15799	8.97	8.82	8.93	8.82	8.77	9.07	8.98	9.03	8.96	8.95
LTBP4//A_33_P3221064	7.71	8.42	7.84	7.6	7.81	8.37	8.36	8.48	8.57	8.37
CD72//A_33_P3417222	9.41	9.2	9.45	9.59	9.4	9.32	9.46	9.44	9.26	9.23
RGS5//A_33_P3243093	7.73	4.11	5.68	7.53	6.58	4.32	4.08	4.29	4.15	4.37
PRMT1//A_21_P0000175	9.69	9.32	9.3	9.25	9.57	9.12	9.2	9.39	9.21	9.11
MKRN1//A_23_P59798	8.68	8.86	8.68	8.56	8.63	8.84	8.85	9.01	8.95	8.98
RNU2-2//A_33_P3279708	5.67	5.91	5.66	4.78	5.68	6.44	5.82	5.77	6.03	6.08
FASTK//A_23_P502930	9.4	9.28	9.24	9.38	9.42	9.16	9.2	9.27	9.23	9.23
A_33_P3406702//A_33_P3406702	9.42	8.81	9.19	9.43	9.26	8.87	8.86	8.71	8.82	8.71
GMFG//A_23_P208866	4.97	4.84	4.93	5.1	4.92	4.94	4.9	4.69	4.59	4.77
DYNC1H1//A_23_P128706	9.09	8.76	8.81	8.96	8.99	8.71	8.8	9.05	8.89	8.63
MT1X//A_33_P3350056	8.1	8.28	8.68	8.52	7.94	8.18	8.45	7.86	7.96	8.18
EPB41L4A-AS1//A_23_P58538	9.25	9.27	8.73	8.93	9.2	9.26	9.28	9.34	9.58	9.55
IFI27L2//A_23_P140146	9.66	9.5	9.42	9.61	9.35	9.66	9.27	9.37	9.84	9.52
TPI1//A_32_P95739	9.8	9.1	8.44	9.76	9.16	8.98	9.12	9.4	9.11	9.04
CCDC107//A_33_P3312877	8.29	8.19	8.39	8.3	8.23	8.53	8.4	8.33	8.49	8.3
HSPA1A//A_23_P111132	7.78	8.26	8.41	8.14	7.92	8.45	8.45	8.27	8.48	8.36
MYADM//A_23_P27584	8.41	7.28	8.57	8.92	8.22	7.59	7.62	7.55	7.7	7.61
RPL22L1//A_23_P143958	9.64	10.14	9.75	9.34	9.74	10.07	10.06	10.19	10.21	10.36
SCAMP3//A_33_P3346791	9.85	9.65	9.68	9.75	9.71	9.61	9.52	9.48	9.45	9.38
ZNF727//A_32_P46191	7.68	7.79	7.65	7.48	7.98	8.12	7.96	8.07	8.34	8.14
MT1E//A_21_P0000671	8.14	8.03	7.88	8.13	7.82	7.95	7.98	8.06	8.12	8.1
PDCD6//A_23_P218997	9.48	9.15	9.3	9.24	9.42	9.2	9.18	9.21	9.23	9.22
CNBP//A_23_P84651	8.32	8.54	8.47	8.53	8.48	8.4	8.53	8.51	8.44	8.56
MCAM//A_23_P162171	7.8	3.57	4.35	8.33	5.07	3.92	3.66	3.65	3.83	3.89
THC2598763//A_24_P213354	9.53	9.8	9.4	9.26	9.48	9.85	9.84	9.75	9.99	9.91
ENO1//A_23_P137391	9.33	8.65	8.74	9.06	8.78	8.46	8.67	8.7	8.35	8.52
NFE2L1//A_24_P219552	9.26	9.34	9.01	9.19	9.15	9.44	9.3	9.3	9.28	9.27
GCLM//A_33_P3265606	8.24	7.96	8.08	7.91	8.52	8.3	8.42	8.62	8.74	8.71
LIPA//A_23_P97860	8.36	8.39	8.48	8.4	8.24	8.88	8.52	8.49	8.59	8.35
SH3BGRL//A_23_P148297	8.11	8.1	8.25	8.25	8.1	8.22	8.32	8.17	8.52	8.35
TMEM147//A_21_P0000179	9.43	9.84	9.66	9.38	9.4	9.75	9.69	9.46	9.56	9.51
SMPD4//A_23_P255286	8.84	8.96	8.64	8.64	8.92	9.02	8.96	9.32	9.16	9.13
RBM8A//A_23_P104116	8.88	8.63	8.75	8.72	8.84	8.61	8.62	8.57	8.54	8.65
SAT1//A_33_P3371718	7.43	7.61	7.9	7.47	7.76	7.68	8.14	7.56	7.69	7.88
HMGN2//A_32_P222383	8.86	8.63	8.89	8.74	8.71	8.79	8.89	9.03	8.88	8.93
CS//A_33_P3215078	8.93	9.23	8.93	8.92	8.82	9.24	9.05	9.18	9.31	9.21
RPL29//A_23_P257609	9.6	9.72	9.47	9.34	9.4	9.68	9.82	9.82	9.92	9.83
A_24_P350307//A_24_P350307	8.99	9.2	9.02	8.67	8.96	9.14	9.25	9.37	9.51	9.42
NDUFB1//A_23_P140423	9.2	9.09	9.2	9.22	8.9	9.06	9.01	8.86	9.05	8.93
ISG15//A_23_P819	9.31	8.65	8.95	9.21	8.99	8.4	8.54	8.61	8.46	8.63
TMEM9B//A_23_P162087	8.93	9.17	8.93	8.93	8.95	9.51	9.15	9.28	9.38	9.31
SNHG5//A_19_P00322944	10.32	10.22	9.81	9.66	10.04	10.22	10.22	10.35	10.28	10.24
RBX1//A_33_P3246318	9.2	8.95	9.02	9.03	9.06	9.04	8.9	8.94	9.04	8.94
ACTN1//A_23_P105957	9.29	7.27	8.67	9.51	7.82	7.03	7.09	6.91	6.9	6.78
ZFAND5//A_23_P71752	8.94	8.68	9.15	8.82	9.52	8.73	8.78	8.7	8.59	8.7
PDLIM3//A_23_P110403	8.49	4.42	8.62	8.73	8.84	4.5	4.56	5.13	4.84	4.96
CDC42EP1//A_33_P3407424	9.69	9.34	9.33	9.79	9.64	9.47	9.48	9.45	9.49	9.52
YWHAQ//A_23_P131723	9.34	9.54	9.47	9.4	9.34	9.57	9.73	9.48	9.58	9.53
LOC400958//A_19_P00800206	6.42	6.33	5.33	5.3	6.14	6.51	6.03	6.23	6.88	6.97
C4orf3//A_23_P388433	8.18	8.67	7.82	8.04	7.61	8.96	8.75	8.69	8.99	8.82
PNRC1//A_23_P145074	8.01	8.79	8.47	8.03	8.44	8.5	8.61	8.79	8.86	8.89
SMARCC2//A_23_P128073	8.36	8.84	8.53	8.14	8.58	9.01	8.84	8.95	9.26	9.07
REEP5//A_23_P350045	8.42	8.58	8.36	8.62	8.25	8.8	8.53	8.65	8.8	8.49
HLA-A//A_33_P3237574	9.63	9.71	9.7	9.53	9.43	9.83	9.84	9.18	9.71	9.44
A_33_P3382105//A_33_P3382105	7.54	7.26	6.91	6.9	7.94	7.58	7.57	7.92	8.02	8.04
MYEOV2//A_24_P915371	9.45	9.2	9.29	9.23	9.12	9.21	9.08	9.16	9.21	9.17
SURF1//A_33_P3292560	8.81	9.1	8.85	8.63	8.85	9.03	8.91	8.96	8.95	8.94
GOLGA6L9//A_24_P410516	8.16	8.07	7.63	7.39	8.41	8.53	8.45	8.74	8.96	8.8
ATP6V0A1//A_24_P333733	8.81	8.25	8.97	9.28	8.62	8.29	8.37	8.21	8.07	8.01
NDUFA13//A_23_P119627	9.46	9.16	9.46	9.44	9.36	9.12	9.21	9.12	9.06	8.9
C6orf1//A_23_P81993	9.1	9.53	9.48	9.27	8.81	9.39	9.38	9.02	9.19	9.09
PSMD4//A_32_P435367	8.97	8.96	8.76	8.87	8.81	8.97	8.88	8.86	9.03	9.07
HIST1H3C//A_23_P133814	8.18	8.25	8.22	8.17	8.29	8.17	8.33	8.36	8.38	8.33
CRLF1//A_33_P3252286	7.63	10.15	8.73	7.56	9.3	9.69	9.85	9.52	9.48	9.19
EIF4A1//A_32_P149432	9.15	8.94	9.26	9.22	9.23	8.93	9.18	8.89	9.11	9.19
SEP15//A_23_P83463	9.06	9.43	9.28	8.88	9.32	9.43	9.51	9.62	9.46	9.56
ATF3//A_23_P34915	7.32	6.9	6.46	6.44	6.81	6.64	6.29	7.35	6.83	6.63
LOC645553//A_33_P3454968	9.33	9.38	8.91	9.04	9.29	9.45	9.16	9.05	9.37	9.22
ENST00000390549//A_33_P3424591	4.77	5.04	5.01	4.78	4.75	5	5.03	4.97	4.88	4.99
LMCD1//A_23_P6771	9.07	6.26	8.65	9.2	9.38	6.54	6.81	6.58	6.32	6.69
ENST00000407723//A_24_P161403	9.5	8.98	9.45	9.47	9.21	8.9	9.08	8.9	8.88	8.82
A_33_P3218564//A_33_P3218564	9.65	9.34	9.66	9.89	9.69	9.47	9.62	9.58	9.46	9.51
RNF11//A_23_P137434	9.21	8.73	9.03	9.38	9.16	8.81	8.71	8.77	8.8	8.68
PDCD5//A_33_P3381245	9.57	9.3	9.6	9.34	9.59	9.28	9.02	9.22	9.16	9.25
PSMB6//A_23_P15705	9.01	8.86	8.97	8.88	8.93	8.88	8.82	8.79	8.73	8.81
SELM//A_23_P6413	8.91	8.75	8.93	9.07	8.79	8.69	8.93	8.78	8.8	8.69
NDUFA8//A_23_P43566	9.42	9.12	9.12	9.21	9.26	9.22	8.92	9	9.09	8.97
GTF2I//A_23_P168567	8.88	9.01	9.04	8.93	9.19	9.07	9.09	9.04	9.13	9.13
MSTO2P//A_33_P3351934	7.94	7.75	7.78	7.4	8.34	8.07	8.18	8.52	8.57	8.43
C17orf89//A_24_P653603	9.85	9.81	9.68	9.68	9.81	9.76	9.58	9.65	9.69	9.74
CDK16//A_33_P3341239	9.49	9.28	9.11	9.21	9.46	9.39	9.19	9.42	9.48	9.43
CTSD//A_33_P3243907	8.73	9.07	8.75	8.82	8.56	8.76	9.15	8.85	8.74	8.52
HNRNPD//A_23_P58353	8.4	8.41	8.39	8.12	8.45	8.5	8.57	8.57	8.5	8.58
DAP3//A_23_P63067	9.05	9.13	8.99	9.01	8.9	9.08	9.06	9.11	9.07	9.11
TCEAL6//A_32_P192545	9.12	8.54	8.93	9.09	8.85	8.62	8.57	8.76	8.63	8.45
A_33_P3361309//A_33_P3361309	9.23	8.66	8.67	9.34	8.93	8.66	8.74	8.65	8.63	8.65
COX4I1//A_23_P141032	9.28	9.33	8.21	9.2	9.21	9.35	9.38	9.43	9.45	9.34
NDUFA3//A_23_P208540	9.34	9.11	9.45	9.51	9.2	9.02	9.15	8.85	9.01	8.96
ELAC2//A_23_P38254	8.96	8.94	8.81	8.85	8.95	9.18	8.91	9.09	9.2	9.05
TNS1//A_33_P3738458	7.34	7.06	6.55	7.49	6.83	7.02	6.79	6.95	7.01	6.99
PLA2G15//A_33_P3224745	9.04	9.18	9.1	9.28	8.88	9.36	9.09	8.91	8.87	8.73
CTNS//A_33_P3322430	7.93	7.69	7.79	7.31	8.32	8.28	8.34	8.51	8.68	8.59
RBM5//A_23_P18276	8.5	8.54	8.37	8.12	8.61	8.59	8.74	8.99	8.98	8.88
C9orf62//A_24_P303874	9.41	9.21	9.23	8.97	9.23	9.4	9.27	9.26	9.37	9.36
DIAPH1//A_24_P323104	8.39	8.23	8.37	8.47	8.29	8.65	8.52	8.56	8.7	8.74
GPI//A_24_P108451	9.31	9	9.26	9.67	8.74	9.16	9.32	8.52	9.23	9.19
PRRX1//A_33_P3263890	9.06	10	9.6	9.1	9.5	10.35	10.39	10.16	10.32	10.43
HAPLN2//A_33_P3318946	8.51	8.46	7.89	7.58	8.56	8.57	8.09	8.26	8.48	8.45
COX5B//A_33_P3274851	8.99	8.96	9	8.98	9.02	9.01	8.94	9.01	9.07	8.88
C19orf79//A_23_P391689	8.81	8.62	8.86	8.76	8.82	8.76	8.8	8.63	8.71	8.66
CCDC6//A_32_P184279	8.73	8.8	8.93	8.65	9.19	8.83	8.65	8.88	8.84	8.89
ATP6AP1//A_23_P250462	9.02	8.87	8.75	9.14	8.77	8.71	8.77	8.66	8.55	8.5
TUBB2A//A_23_P19291	9.68	8.05	9.32	9.89	9.37	8.17	7.93	7.69	7.79	7.58
XLOC_012097//A_21_P0009377	9.33	9.29	8.91	9.04	9.3	9.41	9.11	9	9.33	9.29
SYMPK//A_33_P3327702	9.01	9.05	8.91	8.75	9.07	9.15	9.02	9.18	9.22	9.19
PTPRS//A_33_P3309468	9	9.36	9.07	8.86	9.24	9.15	9.09	9.24	9.21	9.22
SNAR-A3//A_33_P3587376	8.54	8.2	8.13	9.38	8.85	8.23	7.73	7.78	7.63	7.89
TRIM47//A_33_P3235053	6.75	8.88	8.04	7.27	6.69	8.66	8.83	8.35	8.55	8.67
MRPL41//A_32_P115130	9.41	9.06	9.18	9.47	9.14	8.89	9.01	8.76	8.73	8.73
A_33_P3351615//A_33_P3351615	9.05	9.28	8.89	8.71	8.92	9.33	9.27	9.42	9.6	9.37
IFFO1//A_23_P87742	8.89	9.17	8.91	8.89	8.78	9.64	9.46	9.6	9.89	9.72
XLOC_l2_013931//A_21_P0013340	8.14	7.88	7.85	7.65	8.28	8.17	8.39	8.62	8.66	8.62
CDC42//A_23_P200560	9.09	8.67	8.7	8.84	8.65	8.78	8.74	8.69	8.62	8.7
BC014023//A_19_P00809682	9.51	9.42	9.61	9.52	9.99	9.67	9.85	9.45	9.94	10.01
IGFBP5//A_23_P383009	7.59	9.1	6.79	7.81	6.66	9.77	9.41	9.63	9.98	9.22
VKORC1//A_23_P100486	9.63	10.04	9.1	9.64	9.1	10.13	10.2	10.03	10.16	9.92
TADA3//A_23_P109821	9.28	9.08	9.1	9.33	9.14	9.04	9.11	8.99	9.1	9.06
A_24_P332482//A_24_P332482	9.39	9.47	9.19	9.01	9.06	9.43	9.57	9.59	9.74	9.52
METTL7A//A_23_P415021	5.72	8.64	7.65	5.44	6.49	8.79	8.82	8.92	8.7	8.79
LAT2//A_33_P3294961	7.86	7.65	7.7	7.37	8.28	8.06	8.13	8.5	8.53	8.36
MANF//A_23_P132793	9.11	8.9	9.03	9.08	9.16	8.92	8.81	8.7	8.87	8.9
PA2G4//A_33_P3227209	8.76	8.54	8.79	8.74	8.67	8.67	8.66	8.67	8.55	8.71
A_19_P00325768//A_19_P00325768	8.74	9	9.16	8.63	8.99	9.06	9.11	9.26	9.16	9.02
PDLIM5//A_32_P14610	9.06	7.67	8.84	9.29	8.89	8.39	8.09	8.31	8.48	8.15
SEPW1//A_33_P3326432	8.49	7.58	7.99	8.78	7.93	7.42	7.45	7.37	7.39	7.12
BRI3//A_33_P3348244	9.16	9.56	9.48	9.26	9.01	9.48	9.47	9.13	9.27	9.19
IL13RA1//A_24_P280113	8.07	8.4	8.26	8.2	8.02	8.29	8.21	8.29	8.04	8.28
PLEKHA4//A_24_P408047	7.76	8.85	8.35	7.66	8.09	9.02	8.8	9.05	9.2	9.07
SLC38A10//A_23_P55011	9.12	9.02	8.83	9.05	9.05	9.2	9.17	9.33	9.3	9.25
PPAP2A//A_23_P70060	8.76	8.89	8.55	8.84	9.21	8.97	9.2	9.62	9.3	9.3
CHP//A_23_P112801	9.14	9.3	9.14	9.05	8.96	9.15	9.12	9.28	9.23	9.24
GHITM//A_33_P3217073	8.95	8.94	8.86	8.98	8.89	8.78	8.82	8.82	8.71	8.66
CISD3//A_33_P3362636	9.24	9.07	9.24	9.1	9.36	9.31	9.22	9.46	9.22	9.32
VWF//A_23_P105562	4.85	5.33	5.5	4.92	4.98	5.36	5.44	5.21	5.13	5.44
POLD4//A_23_P127367	9.1	8.48	8.96	9.15	9.16	8.32	8.48	8.76	8.66	8.82
CDK2AP1//A_23_P139486	9.52	9.45	9.07	9.5	9.16	9.46	9.48	9.5	9.45	9.41
PLAU//A_23_P24104	8.22	8.54	6.72	8.79	7.37	9.05	9.03	9.25	9.13	9.18
SNORD89//A_21_P0000386	6.27	6.56	6.31	5.91	6.32	6.86	6.55	6.5	6.83	7.01
RHOQ//A_33_P3271323	9.04	9.25	9.21	9.26	8.99	9.33	9.11	9.15	9.22	9.07
SNHG6//A_19_P00322948	8.93	8.72	8.64	8.64	8.89	8.93	8.95	9.01	8.96	9.09
ENST00000390547//A_33_P3351180	3.77	3.49	3.29	3.39	3.62	3.45	3.54	3.71	3.69	3.59
BTBD6//A_23_P99614	8.84	9.03	8.54	8.61	8.64	9.38	9.19	9.33	9.41	9.21
SLIRP//A_23_P128991	9.19	8.78	9.06	9	8.96	8.7	8.73	8.68	8.59	8.59
SNHG6//A_33_P3280930	8.91	8.75	8.61	8.78	8.94	9.04	8.91	9.09	9.08	9.14
ANXA11//A_23_P35399	8.84	9.33	9.11	9.18	8.71	9.38	9.59	9.37	9.36	9.31
OGFR//A_23_P28707	9.2	9.24	9.49	9.71	9.43	9.4	9.58	9.71	9.36	9.21
ZFYVE21//A_23_P14273	8.68	8.85	8.73	8.77	8.67	8.88	8.88	8.94	8.8	8.7
A_33_P3280355//A_33_P3280355	9.1	8.97	9.02	8.94	8.94	8.96	8.83	8.87	8.9	8.76
TMEM8C//A_33_P3394769	9.62	9.41	9.61	9.77	9.5	9.6	9.68	9.74	9.67	9.62
THRA//A_23_P207742	8.33	9.08	8.63	8.03	8.43	8.97	8.8	8.9	8.85	8.76
ADH1C//A_23_P81158	5.5	7.86	6.82	4.45	6.61	8.1	7.91	7.97	7.85	8.07
ROMO1//A_23_P143414	9.58	9.11	9.42	9.66	9.32	8.92	8.95	8.8	8.84	8.81
GNG10//A_23_P112251	8.75	8.41	8.72	8.77	8.64	8.4	8.25	8.42	8.15	8.3
RRAS//A_23_P39076	9.2	8.64	8.81	9.47	8.74	8.58	8.62	8.74	8.65	8.35
RAB7A//A_33_P3361851	8.71	9.24	9.28	8.82	8.66	9.26	9.17	9	9.06	9.1
LRRC8A//A_23_P250274	8.47	8.61	8.92	8.72	8.36	8.49	8.49	8.3	8.31	8.31
RHOQ//A_32_P49844	8.37	8.56	8.28	8.33	8.53	8.61	8.32	8.36	8.68	8.54
CYBRD1//A_23_P209564	8.26	9.65	9.27	8.56	9.11	10.02	9.86	9.67	10.09	9.9
OGN//A_23_P82990	4.04	7.92	4.23	3.55	4.12	8.22	8.63	8.62	8.77	8.98
SUPT4H1//A_23_P163942	8.77	8.84	8.82	8.81	8.78	8.85	8.75	8.65	8.89	8.81
TSEN34//A_33_P3211213	9.43	9.44	9.22	9.17	9.36	9.29	9.1	9.2	9.28	9.24
NME1//A_23_P152804	9.75	9.34	9.47	9.78	9.56	9.26	9.32	9.44	9.25	9.26
GTF3C6//A_23_P400465	9.05	8.94	8.93	9.05	8.87	9.09	8.99	8.93	8.8	8.88
MIR143HG//A_19_P00324470	7.37	5.45	5.71	6.91	6.69	4.26	4.61	5.1	4.61	4.77
MRPS6//A_23_P102890	7.99	9.44	8.71	8.14	8.14	9.64	9.61	9.4	9.32	9.45
IGFBP6//A_23_P139912	7.9	9.83	8.07	7.64	8.01	9.79	10.17	10.49	10.29	10.3
HSP90AB2P//A_33_P3408054	7.95	8.04	7.12	8.03	8.31	7.78	7.69	7.71	8.12	8.19
HLA-DRB5//A_23_P45099	3.64	6.73	3.34	3.53	3.45	8.37	7.68	6.63	8.3	5.52
IGLL5//A_33_P3379039	3.5	3.37	3.17	3.51	3.46	3.62	3.51	3.54	3.56	3.43
TMEM208//A_23_P206369	9.12	9.01	9.28	8.96	9.33	9.02	8.99	8.99	8.85	8.88
HIST2H3D//A_23_P115375	7.87	7.97	8.06	7.85	7.89	7.99	8.12	8.04	8.15	8.12
ENST00000398387//A_33_P3385561	8.12	7.88	7.91	7.65	8.52	8.22	8.25	8.56	8.58	8.55
AGPAT2//A_33_P3360540	9.15	8.83	9.19	9.1	9.14	8.72	8.73	8.6	8.62	8.49
UBE2K//A_24_P286013	9.11	8.81	8.89	9.08	8.94	8.68	8.67	8.59	8.61	8.75
STARD3//A_33_P3356220	8.75	8.87	8.74	8.53	8.71	8.82	8.98	8.79	8.81	8.85
PPP1R14B//A_23_P365817	9.72	9.72	9.55	9.48	9.7	9.84	9.96	9.68	9.77	9.79
LSM2//A_33_P3261625	8.41	8.68	8.39	8.27	8.41	8.69	8.64	8.61	8.78	8.81
SSR1//A_33_P3377060	9.03	8.96	8.75	8.77	8.79	9.15	9.03	9.17	9.06	8.98
SNHG5//A_19_P00322666	10.07	10.07	9.63	9.53	9.88	10.06	9.96	10.19	10.2	10.05
SLC25A5//A_23_P137057	8.96	8.99	9.06	8.9	8.88	8.84	8.78	8.91	8.77	8.83
DRAP1//A_23_P138856	9.16	9.2	9.07	9.37	8.93	9.12	9.15	9.06	9.18	9.23
A_33_P3368636//A_33_P3368636	9.67	9.19	9.41	9.69	9.23	9	9.16	9.32	9.22	9.15
RAP1B//A_23_P2661	9.05	8.92	8.62	9.01	8.71	8.86	8.81	8.81	8.6	8.92
CTTN//A_33_P3310780	9.25	9.55	9.4	9.3	9.34	9.58	9.43	9.35	9.44	9.43
BOLA2B//A_33_P3234487	9.14	8.58	7.85	9.17	8.75	8.51	8.55	8.44	8.46	8.51
XLOC_005517//A_21_P0004696	8.43	8.63	8.54	8.19	8.43	8.47	8.5	8.41	8.42	8.51
METTL21A//A_23_P156809	7.16	6.78	6.66	6.27	7.55	7.39	7.04	7.47	7.8	7.72
TPP1//A_33_P3324454	9	9.03	8.73	8.75	8.94	9.18	8.91	8.93	9.15	9.17
CPSF3L//A_33_P3270802	8.36	8.61	8.31	8.19	8.44	8.69	8.53	8.7	8.84	8.78
STAT6//A_23_P47879	7.84	8.43	8.56	8.05	8.17	8.59	8.72	8.63	8.79	8.55
NENF//A_23_P137948	8.42	9.05	8.49	8.32	8.48	9.31	9.16	9.21	9.37	9.14
CCT2//A_23_P105392	9.03	8.86	9.04	9.01	9.08	8.88	8.79	8.79	8.75	8.81
RPN2//A_33_P3240258	9.46	9.16	8.56	9.51	9.26	9.13	9.39	9.42	9.06	9.13
A_24_P366415//A_24_P366415	9.68	9.18	9.55	9.61	9.44	9.12	9.29	9.1	9.08	9.04
ZNFX1-AS1//A_24_P161463	9.45	9.6	8.45	8.93	9.49	9.44	9.37	9.71	9.69	9.75
ANAPC5//A_23_P204448	8.86	8.6	8.6	8.84	8.57	8.76	8.85	8.79	8.82	8.77
EIF3K//A_24_P330971	8.77	8.81	8.78	8.64	8.69	8.75	8.97	8.82	8.85	8.87
C1QBP//A_23_P370434	9.1	9.11	9.06	9.09	9.15	9.02	9.09	9.12	8.97	9.05
SQSTM1//A_23_P81399	8.67	9.51	9.45	8.99	8.88	8.94	9.35	9.16	8.91	8.97
A_33_P3305208//A_33_P3305208	8.54	8.72	8.47	8.39	8.6	8.74	8.65	8.76	8.84	8.78
SET//A_33_P3727762	8.63	8.8	8.87	8.81	8.69	8.82	8.86	8.6	8.87	8.92
LOC644285//A_33_P3708364	8.04	7.95	7.92	8.02	8.04	8.13	8.24	8.22	8.27	8.16
SRSF3//A_23_P413761	8.48	8.36	8.54	8.63	8.4	8.61	8.58	8.05	8.43	8.39
LSM7//A_23_P90463	9.17	8.98	9.06	8.89	9.15	8.93	9.04	9.01	8.93	9.03
ATPIF1//A_33_P3228385	9.21	8.82	8.99	9.22	9.02	8.89	8.69	8.81	8.75	8.59
SHISA4//A_23_P115573	9.22	9.13	8.98	9.3	9.07	9.13	8.86	8.81	9.01	8.93
CSDA//A_23_P25224	7.91	8.27	8.02	7.95	8.16	8.13	8.23	8.1	8.48	8.43
ENST00000430664//A_32_P144220	9.43	8.38	9.17	9.44	9.1	8.45	8.61	8.63	8.5	8.55
GPR150//A_24_P37887	9.4	9.26	9.44	9.52	9.56	9.44	9.59	9.81	9.66	9.67
ENST00000458667//A_33_P3760125	7.86	7.7	7.63	7.22	8.15	8.13	8.09	8.28	8.43	8.32
OS9//A_23_P203790	8.75	8.99	8.75	8.86	8.64	9.04	9.25	9.25	9.17	9.18
P4HB//A_23_P107412	9.7	9.51	9.32	9.76	9.41	9.39	9.7	9.72	9.42	9.41
MARCKS//A_23_P214222	9.35	8.79	8.79	9.35	8.84	8.91	8.87	8.8	8.95	8.92
SEPP1//A_23_P121926	4.31	8.74	6.04	4	6.03	8.66	9.12	9.08	8.83	9.07
COL5A1//A_33_P3629678	10.45	9.37	8.81	10.3	10.16	8.98	9.19	9.87	9.2	9.6
CD163//A_23_P33723	3.58	3.42	3.72	3.58	3.46	3.51	3.39	3.47	3.54	3.64
TMEM14C//A_23_P111288	8.98	9.2	9.24	8.98	8.96	9.32	9.22	9.18	9.27	9.2
CSRP1//A_23_P74359	8.49	6.41	6.31	8.68	6.72	6.03	6.29	6.26	6.19	6.09
GPX4//A_33_P3309662	8.76	9.62	9.38	8.53	8.91	9.38	9.82	9.66	9.61	9.68
EIF4A1//A_21_P0011135	8.93	8.8	9.06	8.97	9.1	8.84	9.05	8.79	8.97	9.02
ENST00000390549//A_23_P218126	6.43	6.7	6.49	6.48	6.32	6.73	6.76	6.62	6.65	6.67
A_24_P84048//A_24_P84048	8.97	9.19	9.01	8.79	9.07	9.18	9.46	9.45	9.39	9.3
SNRPG//A_33_P3212679	9.04	8.83	9.13	8.85	8.79	8.86	8.83	8.74	8.71	8.73
CRAT//A_33_P3280531	8.9	9.54	9.04	8.78	9.13	9.61	9.54	9.66	9.75	9.61
LOC541471//A_21_P0012079	10.17	8.81	9.68	10.26	9.98	8.72	8.81	8.82	8.66	8.95
ARSA//A_33_P3229725	8.89	9.35	8.93	8.5	9.08	9.56	9.31	9.53	9.69	9.69
COX7B//A_23_P159650	9.04	8.77	8.99	9.03	8.86	8.68	8.72	8.6	8.59	8.45
A_23_P109677//A_23_P109677	9.44	8.95	9.41	9.49	9.1	8.89	9.07	8.85	8.81	8.74
EIF4H//A_21_P0013292	8.68	8.76	8.23	8.82	8.8	8.77	8.83	8.94	8.76	8.82
SRGN//A_23_P86653	9.36	7.12	9.04	9.76	9.36	6.49	5.76	6.53	6.52	5.86
HLA-DMB//A_32_P351968	3.76	5.25	3.54	3.91	3.57	6.79	5.61	4.84	6.04	4.54
RCAN2//A_32_P156851	7.69	4.6	6.49	8.08	7.22	4.56	4.36	4.94	4.56	4.56
TUBA1C//A_24_P58529	8.96	8.14	8.78	9.07	8.67	8.41	8.59	8.41	8.17	8.12
PSMB3//A_33_P3234899	8.71	8.53	8.75	8.67	8.74	8.62	8.62	8.45	8.5	8.61
KPNB1//A_32_P184727	9.01	8.91	8.87	8.75	8.99	8.99	8.76	9.02	8.97	9
VTI1B//A_23_P14284	8.99	9.18	8.92	8.97	8.93	9.05	9.07	9.06	8.99	9.09
GIPC1//A_33_P3390102	9.46	9.25	9.25	9.48	9.23	9.04	9.01	8.92	8.98	8.94
SNORD3B-1//A_33_P3226542	6.84	7.01	6.68	6.15	6.24	7.43	6.59	6.51	6.67	7.06
BASP1//A_23_P213385	9.25	9.5	9.37	9.06	9	10.08	10.24	9.15	9.74	9.61
SIN3B//A_33_P3225230	8.69	8.7	8.6	8.43	8.62	8.76	8.8	9.04	8.89	8.83
FBLN1//A_33_P3249872	8	10.62	10.87	7.34	10.59	10.83	11.16	11.09	10.86	11.15
PGLS//A_33_P3357918	9.2	9.7	9.26	9.08	9.27	9.59	9.6	9.7	9.75	9.68
TNFRSF12A//A_23_P49338	9.56	8.29	9.46	9.76	9.51	8.61	8.84	8.39	8.36	8.4
PSMB7//A_23_P9362	9.04	9.12	9.11	9.04	9.09	9.06	9.18	9.08	9.09	9.13
NET1//A_23_P83931	5.98	6.93	6.52	6.1	6.51	7.19	6.84	7.08	7.57	6.97
GUSB//A_23_P334608	7.45	8.29	7.49	7.07	7.48	8.53	8.4	8.62	8.83	8.75
SOD2//A_23_P134176	7.12	9.42	10.19	7.22	9.06	8.62	9.05	8.55	8.56	8.73
RAB1A//A_33_P3371055	9.21	9.2	9.35	9.29	9.11	9.11	9.26	8.93	8.98	8.95
SLFN5//A_33_P3209522	8.13	8.33	8.1	7.72	8.47	8.45	8.6	8.55	8.67	8.74
H2AFV//A_23_P145904	8.55	8.67	8.12	8.41	8.67	8.62	8.47	8.58	8.54	8.76
AK094078//A_33_P3306616	7.97	7.55	7.72	7.55	8.24	7.94	8.09	8.42	8.42	8.37
NPLOC4//A_33_P3238966	8.84	8.42	8.53	8.71	8.8	8.46	8.46	8.57	8.46	8.46
RNPEP//A_33_P3258091	8.98	8.91	9.13	8.92	9.04	8.91	8.81	9.06	8.83	8.84
PPM1F//A_33_P3407780	8.27	8.53	8.24	8.17	8.33	8.63	8.49	8.66	8.65	8.64
ITGBL1//A_33_P3418209	8.78	7.78	8.2	8.75	9.4	7.96	7.94	8.04	8.22	8.29
PLS3//A_23_P250607	8.84	7.99	9.1	8.97	8.99	7.72	8.07	8.19	7.71	7.86
CCL3//A_33_P3316273	3.6	3.61	3.47	3.36	4.95	4.31	4.42	3.73	4.43	3.61
A_33_P3357669//A_33_P3357669	9.14	9.21	8.95	8.89	8.94	9.14	9.3	9.39	9.43	9.42
SNRPD1//A_23_P107644	8.78	8.64	8.8	8.58	8.83	8.74	8.71	8.55	8.69	8.74
PSMD8//A_23_P67466	9.57	8.84	9.38	9.69	9.33	8.69	8.89	8.79	8.71	8.73
CHSY1//A_23_P37484	8.07	7.7	7.87	7.99	7.96	7.97	7.9	7.95	7.9	7.81
FSCN1//A_33_P3411075	9.7	9.84	9.28	9.63	9.57	9.98	9.97	9.84	9.99	9.86
N4BP2L2//A_23_P53856	7.38	7.25	7.2	7.31	7.23	7.62	7.51	7.56	7.63	7.53
VAT1//A_23_P26954	8.48	9.87	9.51	8.94	8.66	9.78	9.89	9.58	9.61	9.55
IER5//A_23_P86330	8.31	8.17	8.13	8.22	8	8.44	8.32	8.72	8.72	8.75
TNS1//A_33_P3209491	7.54	7.08	6.89	7.81	7.01	7.13	7.13	7.23	7.28	7.01
HNRNPC//A_32_P142028	8.69	8.81	8.74	8.57	8.66	8.93	8.92	8.97	8.86	8.86
U2AF2//A_33_P3302796	8.97	8.89	9.09	8.87	8.29	8.9	9.14	8.89	8.84	8.86
XLOC_006775//A_21_P0005689	8.58	8.38	8.15	8.4	8.36	8.38	8.7	8.34	8.45	8.52
NR3C1//A_33_P3767927	8.08	8.46	7.93	7.97	8.1	8.75	8.47	8.72	8.79	8.82
ARHGEF17//A_23_P76015	8.4	7.4	8.09	8.54	8.15	7.36	7.4	7.61	7.22	7.19
A_33_P3210702//A_33_P3210702	9.06	9.35	9.07	8.8	9.05	9.15	9.4	9.61	9.53	9.23
PXN//A_24_P184555	8.75	9.16	8.58	8.67	8.61	9.41	9.3	9.56	9.61	9.56
NME3//A_23_P152115	8.37	8.45	8.29	8.41	8.25	8.26	8.35	8.65	8.47	8.41
VCL//A_24_P47182	8.88	8.21	8.46	9.15	8.47	8.37	8.62	8.53	8.5	8.47
LOC647070//A_33_P3421219	7.74	7.43	6.91	7.49	8.14	7.75	7.99	8.43	8.28	8.29
IFITM1//A_33_P3423941	6.61	8.49	8.6	6.08	8.42	8.29	8.95	8.88	8.78	9.19
COMMD4//A_24_P331904	8.69	9.07	9.2	8.67	8.94	9.08	8.98	8.93	8.97	8.99
HSPA8//A_33_P3390758	8.95	8.97	9.07	9.06	8.86	8.73	9.17	8.91	8.74	8.62
CDK11A//A_33_P3227264	8.2	8.37	8.32	7.82	8.27	8.47	8.36	8.66	8.52	8.47
BCL3//A_23_P4662	7.77	8.45	8.31	7.63	8.17	8.42	8.54	8.58	8.71	8.69
DES//A_33_P3275801	6.56	5.99	5.41	6.77	5.48	6.44	6.55	7.2	6.9	7.14
ERH//A_23_P128734	8.9	8.76	8.86	8.69	8.84	8.8	8.82	8.74	8.73	8.75
IGF2//A_23_P150609	4.59	4.29	3.87	4.84	6.04	4.26	4.97	5.43	4.59	5.35
SCGB3A1//A_33_P3210379	9.35	9.29	9.28	9.35	9.32	9.44	9.61	9.5	9.51	9.5
AK098235//A_33_P3752697	7.76	7.59	7.55	7.43	8.05	7.86	8.1	8.33	8.34	8.29
A_33_P3362812//A_33_P3362812	8.74	9.14	8.68	8.55	8.84	9.06	9.06	9.27	9.36	9.12
SERPINB6//A_33_P3303136	8.53	8.31	7.99	8.53	7.85	8.25	8.41	8.59	8.36	8.41
ST13//A_23_P68949	8.07	8.89	8.38	8.04	8.28	8.7	8.58	8.67	8.99	8.85
REXO1//A_33_P3312682	9.01	8.8	7.9	9.33	8.93	8.75	9.11	8.72	8.63	8.65
MALAT1//A_19_P00805006	7.29	6.84	7.35	6.71	7.42	7.19	7.28	7.46	7.32	7.42
ND1//A_24_P182122	8.21	8.5	8.57	8.42	8.07	8.53	8.99	8.55	8.81	8.35
LOC728875//A_32_P74120	8.21	8.1	8.14	8.23	7.9	8.16	8.24	8.28	8.29	8.4
LOC439951//A_24_P203953	9.38	9.23	9.36	9.34	9.43	9.5	9.53	9.49	9.56	9.61
CCDC72//A_24_P414256	9.09	8.92	8.91	8.93	8.69	9.17	9.02	9.1	9.07	9.04
GADD45A//A_23_P23221	8.5	8.1	7.73	8.11	8.21	7.82	8.01	8.15	8.01	8.11
SLC38A2//A_23_P218079	8.61	8.14	8.35	8.24	8.82	7.8	7.78	8.4	7.97	8.23
FAM156A//A_23_P148519	8.26	8.03	7.75	7.76	8.39	8.43	8.43	8.83	8.71	8.69
INTS1//A_33_P3316045	8.7	8.73	8.66	8.66	8.68	8.74	8.7	8.82	8.7	8.64
MKNK2//A_23_P142310	8.7	9.34	8.21	8.5	8.24	8.46	8.35	8.73	8.35	8.67
AK092835//A_33_P3305117	7.39	7.06	6.81	6.7	7.62	7.35	7.35	7.81	7.97	7.84
CREB3L2//A_33_P3211739	8.34	7.95	7.87	8.32	8.29	7.94	8.14	8.08	8.18	8.08
C10orf10//A_24_P329795	8.11	7.88	7.69	7.63	7.62	8.18	8.04	8.13	7.91	8.13
A_24_P144163//A_24_P144163	8.79	9.07	8.79	8.5	8.92	9.11	9.26	9.3	9.39	9.28
BCAR1//A_33_P3369034	8.93	8.3	8.56	9.24	8.42	8.47	8.37	8.31	8.35	8.3
TSSC4//A_33_P3325006	8.58	8.57	8.47	8.3	8.66	8.62	8.54	8.6	8.6	8.61
PRNP//A_23_P109143	9.23	9.44	9.66	9.34	9.33	9.38	9.26	9.43	9.11	9.13
HCLS1//A_23_P73429	5.01	5.06	4.31	5.29	4.82	4.19	5.04	4.58	4.12	4.65
TCF25//A_24_P306561	8.35	8.36	8.11	8.21	8.62	8.53	8.35	8.51	8.88	8.81
MALAT1//A_19_P00324839	7.62	7.52	7.6	6.9	8.06	8.08	8.01	8.24	8.48	8.49
RPSA//A_24_P349743	9.36	9.16	8.87	9.02	9.21	9.07	9.19	9.24	9.26	9.28
HAPLN3//A_33_P3259393	9.27	5.9	7.6	9.37	8.73	6.84	6.53	7.38	6.82	6.5
METRN//A_33_P3423570	9.13	10.31	9.32	9.09	9.29	10.46	10	9.93	10.34	9.96
RRAGA//A_23_P169117	8.86	8.9	8.88	8.97	8.71	8.93	8.97	8.95	8.9	8.85
ATP1A1//A_23_P1072	8.55	8.71	9.03	8.59	8.49	8.54	8.8	8.56	8.37	8.34
AHCYL1//A_23_P368126	8.63	8.73	8.74	8.75	8.88	8.65	8.82	8.97	8.83	9.04
ARF4//A_23_P431789	9.83	9.26	9.61	9.85	9.73	9.33	9.26	9.26	9.18	9.28
HLA-DPB1//A_33_P3271651	4.15	5.67	5.13	4.38	4.86	6.77	6.31	5.77	6.9	5.65
RPL39//A_33_P3344332	8.93	9.02	8.92	8.8	8.78	8.96	8.99	8.97	9.12	9.09
C22orf25//A_33_P3319596	8.59	8.33	8.84	8.75	8.68	8.32	8.4	8.24	8.11	8.1
SMS//A_21_P0010565	8.58	8.89	8.5	8.82	8.33	8.55	8.44	8.41	8.53	8.38
SCYL1//A_24_P30314	8.87	8.95	8.9	9.11	8.84	9	9.01	9	9.06	8.94
KLF13//A_32_P197489	7.91	8.46	8.2	8.17	7.78	8.78	8.64	8.44	8.63	8.53
NDUFA2//A_23_P257795	8.87	8.81	9.06	8.86	8.84	8.87	8.8	8.72	8.83	8.58
SRSF11//A_33_P3293114	7.81	7.72	7.58	7.55	8.13	7.84	7.96	7.93	8.36	8.46
SMG1//A_23_P26358	6.93	7.02	6.62	5.98	7.4	7.37	7.11	7.53	7.69	7.59
RILPL2//A_23_P76109	8.41	7.71	8.12	8.61	8.05	7.58	7.56	7.7	7.67	7.65
HNRNPA3//A_32_P77502	8.02	8.27	8.38	8.12	7.99	8.43	8.44	8.37	8.37	8.31
PYY2//A_24_P233078	7.77	7.9	7.43	7.24	7.83	8.16	7.65	7.65	7.92	8
SNORA54//A_21_P0000336	6	6.02	5.82	5.33	5.38	6.38	5.83	5.29	5.83	6.3
INHBA//A_23_P122924	9.88	6.38	7.73	9.81	9.1	5.92	6.1	6.53	6.31	6.6
COL5A2//A_23_P33196	10.06	8.71	8.93	10	9.99	8.46	8.64	8.86	8.65	8.92
ENST00000445515//A_24_P391960	9.11	9.41	8.94	9.16	9.15	9.17	9.4	9.48	9.3	9.46
FN1//A_24_P334130	8.51	8.47	7.61	7.95	8.59	8.42	8.22	8.79	8.83	8.86
A_33_P3239414//A_33_P3239414	9.31	8.85	9.31	9.28	8.95	8.85	9.05	8.72	8.77	8.76
TARDBP//A_32_P234935	8.53	8.59	8.66	8.46	8.49	8.62	8.56	8.49	8.55	8.56
LINC00340//A_19_P00809119	5.91	5.91	4.43	5.15	5.72	5.93	5.84	5.8	6.41	6.58
PXDN//A_33_P3238166	10.15	9.31	9.29	9.87	9.94	9.1	9.08	9.6	9.09	9.45
TGOLN2//A_24_P413988	8.41	8.52	8.09	8.61	8.36	8.53	8.51	8.63	8.51	8.61
ERVFRD-2//A_33_P3609431	7.77	7.47	7.64	7.33	8	7.84	8.03	8.19	8.24	8.2
TIMMDC1//A_23_P18413	9.02	9.1	9.02	9.04	8.92	9.01	9.08	9.16	9.02	9.1
MRPL53//A_23_P102258	8.67	8.46	8.87	8.47	8.72	8.52	8.59	8.6	8.64	8.56
POSTN//A_33_P3511265	10.16	6.91	9.74	10.06	10.07	4.49	4.72	6.28	4.13	4.23
PSMA1//A_23_P150286	8.8	8.65	8.8	8.68	8.87	8.79	8.81	8.83	8.74	8.79
THC2530888//A_24_P340976	9.49	9.16	9	9.17	9.13	9.05	9.23	9.35	9.28	9.31
ACTR3//A_21_P0014389	8.64	8.41	8.8	8.88	8.61	8.55	8.33	8.05	8.34	8.21
PSMA7//A_23_P91468	8.77	8.55	8.7	8.7	8.74	8.49	8.57	8.63	8.43	8.5
METAP2//A_23_P99260	8.46	8.99	8.32	8.34	7.22	8.91	8.72	8.94	8.87	8.76
FHL2//A_23_P108751	10.18	9.05	9.64	9.94	10	8.95	8.5	9.55	9.06	9
ADAMTSL5//A_33_P3245489	9.39	9.4	9.58	9.7	9.48	9.47	9.65	9.6	9.4	9.3
JTB//A_23_P34983	8.99	8.8	8.34	9.03	8.97	8.66	8.95	9.09	8.82	8.91
ID1//A_23_P252306	4.62	8.83	5.77	6.43	5.39	9.24	9.48	9.38	9.39	9.76
PRSS23//A_24_P937405	9.28	8.69	8.29	9.25	8.96	7.94	8.11	8.66	8.17	8.32
PSMB1//A_23_P156531	8.88	8.66	8.88	8.89	8.84	8.62	8.75	8.85	8.61	8.65
GTPBP6//A_23_P113523	8.02	8.4	8.35	8.02	8.11	8.5	8.48	8.45	8.57	8.44
COX5A//A_19_P00808453	9.05	8.99	8.89	8.91	8.83	9.06	8.86	8.82	9.01	9.04
SYNPO//A_23_P344531	7.53	5.06	4.98	7.14	6.43	4.33	4.61	4.99	4.61	5.12
GLIPR2//A_23_P414913	8.24	7.72	7.75	8.35	7.99	8.22	7.88	7.95	8.43	8.27
GM2A//A_33_P3405334	7.57	8.74	8.22	7.9	7.6	8.8	8.45	8.2	8.53	8.3
TTL//A_33_P3427102	8.8	8.83	8.8	9	8.85	8.94	8.84	8.85	8.94	9
YPEL5//A_33_P3281408	8.57	8.38	8.45	8.82	8.34	8.29	8.13	8.27	8.14	8.04
TGFB1I1//A_33_P3236858	8.86	8.07	8.19	9.01	8.35	8.09	8.11	7.99	8.25	7.93
LTA4H//A_23_P388670	8.45	8.29	8.45	8.5	8.32	8.3	8.28	8.48	8.47	8.39
CAPG//A_33_P3389634	6.4	8.1	7.31	6.44	7.04	8.75	8.92	8.36	8.65	8.56
ATP6AP2//A_23_P11353	8.36	8.7	8.34	8.31	8.5	8.62	8.47	8.67	8.78	8.77
UROD//A_23_P63050	8.63	9.1	8.88	8.81	8.68	9.18	9.16	9.22	9.14	9.04
SPSB3//A_33_P3235716	8.1	8.3	8.09	7.89	8.23	8.38	8.42	8.56	8.66	8.57
BTG2//A_23_P62901	6.49	6.98	7.33	6.67	6.62	6.53	6.48	6.85	6.77	6.67
XLOC_l2_013031//A_21_P0013085	8.48	8.1	7.92	8.17	8.11	8.09	8.53	8.09	8.1	8.27
RAB31//A_24_P236799	7.72	7.79	8.26	7.82	8.08	8.18	8.24	8.23	7.99	8.23
A_33_P3321923//A_33_P3321923	9.57	9	9.25	9.65	9.06	8.8	9.05	9.14	9.07	9.06
NDUFB10//A_23_P118105	8.54	8.64	8.25	8.71	8.49	8.59	8.64	8.65	8.7	8.65
KIAA0284//A_23_P48550	8.9	8.53	8.71	8.84	8.88	8.51	8.52	8.73	8.57	8.51
GSTO1//A_24_P304051	8.49	8.87	8.95	8.81	8.41	9.11	9.16	8.83	8.93	8.77
S100A11//A_23_P145863	9.31	8.85	9.11	9.69	9.11	8.98	9.38	9.11	8.89	9.08
APRT//A_33_P3360097	9.07	8.94	8.94	9.19	9.12	8.9	9	8.85	8.9	9.02
ARHGAP4//A_33_P3237927	4.78	5.08	5.13	4.59	5.23	4.93	4.97	4.94	4.87	4.95
C19orf63//A_23_P208674	8.99	8.51	8.82	8.88	8.91	8.19	8.64	8.9	8.27	8.67
DYNLT1//A_23_P8185	9.08	8.81	8.66	9.01	8.92	8.88	8.91	8.86	8.81	8.91
NDUFC2//A_33_P3336652	8.94	8.73	9.08	8.98	8.98	8.8	8.84	8.81	8.7	8.73
ENST00000496414//A_24_P289188	9.01	9.18	8.94	8.83	8.85	9.17	9.35	9.28	9.45	9.33
SDHA//A_33_P3311056	8.32	8.76	8.78	8.21	8.53	8.94	8.8	8.88	9.03	8.96
ENY2//A_23_P82748	8.58	8.29	8.54	8.7	8.47	8.24	8.32	8.27	8.18	8.26
TXNL1//A_23_P4522	8.69	9.14	8.79	8.71	8.71	9.08	9.08	9.11	9.15	9.14
CCDC80//A_23_P58082	10.49	9.78	9.77	10.22	10.65	9.85	10.19	10.39	10.19	10.29
HEG1//A_32_P166693	9.58	9.73	10.49	9.67	10.34	9.12	9.3	9.71	9.11	9.12
ETFB//A_23_P107653	8.77	9.04	8.74	8.79	8.78	9.16	9.04	9.26	9.29	9.22
SIVA1//A_24_P116351	8.19	8.22	8.42	8.14	8.15	8.26	8.43	8.39	8.33	8.26
TNFSF12//A_24_P245298	7.09	7.84	7.45	6.99	7.03	8.19	7.87	7.94	8.17	7.91
LSP1//A_23_P13382	4.26	8.17	4.18	3.7	4.26	9.37	9.41	9.24	9.54	9.58
EIF3M//A_24_P138361	8.65	8.82	8.69	8.57	8.57	8.7	8.77	8.97	8.97	9.05
COL12A1//A_23_P214168	9.71	8.61	9.72	9.56	10.04	8.57	8.92	9.5	9.01	9.26
TXNL4A//A_23_P130304	9.19	8.86	8.97	8.94	9.07	8.94	8.72	8.87	8.81	8.77
PHC2//A_23_P423864	7.97	7.92	8.3	8.29	7.82	8.08	8.34	7.97	8.15	8.1
SEMA4C//A_23_P114057	7.49	7.92	7.58	7.18	7.76	8.19	8.1	8.27	8.43	8.38
ENST00000494591//A_24_P850428	9.27	8.95	8.75	8.92	8.93	8.8	9.02	9.15	9.09	9.04
ATP6V1G1//A_23_P20882	8.45	8.44	8.73	8.69	8.73	8.29	8.46	8.22	8.34	8.39
NDUFS4//A_23_P257198	8.65	8.58	8.61	8.49	8.74	8.66	8.61	8.65	8.89	8.68
BAG1//A_23_P146654	7.51	8.23	8.12	7.56	7.72	8.5	8.4	8.31	8.35	8.13
EIF4EBP2//A_23_P115922	7.97	8.3	8.13	8.03	8.21	8.57	8.48	8.31	8.56	8.43
NDUFA11//A_23_P320185	9.1	8.76	9.06	9.03	8.94	8.78	8.9	8.91	8.84	8.73
NPDC1//A_23_P146572	8.89	8.96	8.93	9.04	9.1	8.92	8.99	9.16	8.91	8.98
NAB2//A_33_P3248794	8.16	9.18	8.75	8.17	8.47	9.43	9.24	9.34	9.25	9.26
MSRB2//A_23_P97932	8.56	8.27	8.68	8.48	8.58	8.62	8.56	8.65	8.66	8.58
ARHGEF10//A_23_P216282	8.03	8.36	8.08	7.84	8.21	8.66	8.33	8.65	8.86	8.57
HNRNPA3//A_21_P0011189	7.93	8.2	8.35	8.08	8.08	8.39	8.43	8.32	8.32	8.35
NPIP//A_21_P0011654	8.52	8.24	8.23	8.12	8.68	8.19	8.41	8.66	8.49	8.48
HNRNPH1//A_24_P320254	7.79	7.3	7.7	7.67	7.9	7.59	7.82	7.86	7.84	7.89
PCOLCE2//A_23_P57709	7.81	8.84	8.03	7.62	8.2	8.9	9.06	9.07	8.76	8.92
TRADD//A_23_P54649	8.17	8.47	8.25	8.22	8.22	8.4	8.43	8.5	8.48	8.42
CYGB//A_33_P3285868	8.79	9.65	8.97	8.76	8.82	9.74	9.74	9.29	9.41	9.41
VSIG4//A_23_P217269	3.48	3.26	3.56	3.51	3.45	3.52	3.61	3.75	3.48	3.53
A_33_P3224971//A_33_P3224971	7.73	7.57	7.58	7.37	8.23	7.93	7.96	8.43	8.22	8.34
CFL1//A_23_P35820	9.05	8.11	8.93	9.17	8.4	8.02	8.52	8.09	7.92	7.99
UCP3//A_24_P292470	8.85	9.01	8.5	8.54	8.9	9.18	8.52	8.75	9.08	9.08
CYP27A1//A_33_P3361422	5.11	7.54	7.89	5.12	6.89	7.67	7.64	7.33	7.41	7.3
PICK1//A_33_P3398697	8.38	8	8.36	8.01	8.6	7.94	7.77	8.18	8.04	7.97
MFSD1//A_23_P166677	8.14	8.34	8.44	8.4	7.97	8.14	8.23	8.52	8.09	8.32
ATP5J2//A_23_P215832	9.29	8.96	9.27	9.24	9.06	8.8	8.86	8.82	8.7	8.66
MIR143HG//A_21_P0003931	6.92	5.2	5.75	6.49	6.46	4.35	4.71	4.8	4.75	4.89
PIM3//A_23_P61398	7.27	7.77	7.87	7.21	7.67	7.48	7.71	7.5	7.45	7.52
NDRG2//A_33_P3334515	5.35	6.05	7.47	5.54	6.42	5.98	6.1	5.98	5.9	5.66
DHRS3//A_23_P33759	6.31	7.57	7.87	6.17	7.72	7.36	7.95	8.54	7.74	8.28
GTF3A//A_23_P25525	8.38	8.49	8.25	8.35	8.11	8.57	8.62	8.63	8.49	8.52
TUBA1A//A_23_P139547	8.79	7.97	8.6	8.85	8.41	8.18	8.48	8.16	8.04	7.96
TP53I13//A_33_P3274199	8.67	8.27	8.17	8.47	8.48	8.31	8.38	8.53	8.38	8.39
GOT2//A_33_P3414482	8.77	8.49	8.75	8.74	8.79	8.42	8.44	8.47	8.38	8.4
KTN1//A_33_P3348639	8.25	8.53	8.36	8.32	8.53	8.37	8.44	8.49	8.49	8.56
DEXI//A_24_P144377	8.38	8.64	8.34	8.35	8.39	8.65	8.59	8.72	8.69	8.58
TMEM14C//A_33_P3402500	8.77	8.92	8.89	8.71	8.82	8.96	9.02	8.87	9.16	9.02
SCARB1//A_23_P203900	8.52	8.9	8.8	8.57	8.46	9.01	8.76	8.44	8.48	8.52
SARS//A_33_P3248654	9.25	9.41	8.68	8.92	8.89	9.07	9.04	9.34	9.06	9.2
EMP3//A_23_P119362	9.23	9.36	9.21	9.43	8.84	9.25	9.55	9.36	9.38	9.38
ITGA8//A_23_P46781	4.57	6.63	5.07	4.46	6.14	5.39	6.55	6.58	5.94	6.41
RAB10//A_23_P165879	8.23	8.95	8.81	8.44	8.5	8.79	8.79	8.57	8.66	8.53
EMILIN2//A_23_P27315	6.92	9.87	7.65	7.04	7.25	10.16	10.05	10	10.09	9.98
THY1//A_33_P3280845	9.79	9.55	9.25	9.57	9.76	9.6	9.72	10.19	9.73	9.73
SNX2//A_23_P7697	7.81	8.65	8.35	8.08	7.96	8.68	8.65	8.52	8.63	8.58
STOM//A_24_P141214	8.05	8.6	9	8.27	8.22	8.82	9.27	8.69	8.78	8.84
C15orf24//A_23_P88680	9.04	8.84	9.08	9.09	8.98	8.94	8.87	8.8	8.67	8.78
HIST1H4E//A_23_P415411	7.59	7.6	7.24	6.64	7.96	7.87	7.07	7.24	7.83	7.5
UBR4//A_33_P3767773	8.33	8.4	8.5	8.25	8.51	8.47	8.55	8.67	8.47	8.57
PSAP//A_24_P309317	8.07	8.74	8.32	7.88	7.89	8.41	8.94	8.94	8.51	8.52
KRTAP2-4//A_23_P153022	9.11	8.56	8.98	9.26	8.84	8.62	8.8	8.52	8.53	8.59
HNRNPA2B1//A_33_P3362891	7.7	7.72	7.54	7.48	7.86	7.94	7.8	7.94	8.1	8.05
GCN1L1//A_23_P406105	8.62	8.46	8.43	8.35	8.71	8.55	8.36	8.52	8.55	8.64
HEBP1//A_23_P117082	8.86	9.31	8.79	8.71	9.06	9.26	9.08	9.14	9.22	9.21
PSMD1//A_23_P209740	8.91	8.91	9.03	8.92	8.89	9.01	8.87	8.82	8.78	8.9
CBX7//A_23_P250735	6.12	6.96	6.88	6.37	6.5	6.99	7.29	7.28	7.39	7.26
TNFRSF11B//A_23_P71530	9.7	6.03	10.16	9.89	10.49	5.42	5.48	6.29	5.91	5.57
C19orf6//A_23_P90369	8.76	8.78	8.63	8.78	8.78	8.78	8.71	8.77	8.89	8.86
C6orf62//A_23_P42514	8.48	8.47	8.27	8.4	8.34	8.54	8.38	8.46	8.62	8.54
A_33_P3359984//A_33_P3359984	9.15	9.52	9.09	8.67	9.1	9.58	9.38	9.47	9.71	9.6
TIMM8B//A_33_P3256347	9.13	8.8	8.98	9.01	8.81	8.7	8.59	8.67	8.63	8.74
LOC728875//A_33_P3214056	8.13	7.99	7.84	8.07	7.8	8	8.08	8.09	8.11	8.11
MACF1//A_23_P391778	8.36	7.7	8	8.48	8.41	7.73	7.63	7.81	7.68	7.64
LARP1//A_23_P156319	8.61	8.7	8.83	8.76	8.74	8.55	8.66	8.69	8.57	8.59
DDX17//A_23_P218784	7.04	7.04	7.02	6.13	7.59	7.56	7.38	7.67	7.9	7.99
SERTAD1//A_23_P218463	7.69	7.92	7.81	7.95	7.83	8.09	8.05	8.1	8.13	8.23
ATP6V0B//A_23_P137814	8.7	8.23	9.03	8.85	8.88	7.94	8.29	8.12	7.78	7.82
RHOC//A_23_P406424	9.08	8.04	8.73	9.07	8.76	8.19	8.41	8.47	8.33	8.37
ZDHHC8//A_33_P3342613	8.79	8.76	8.63	8.61	8.71	8.99	8.78	8.91	9.04	8.85
BANP//A_23_P22263	8.4	8.31	8.02	7.82	8.39	8.03	8.19	8.63	8.5	8.53
CD4//A_24_P295999	8.46	8.55	8.48	8.63	8.31	8.56	8.8	8.27	8.49	8.36
RANGAP1//A_33_P3263307	8.87	9.03	8.98	9.02	9.23	8.94	9.02	8.98	8.8	8.92
XLOC_l2_014720//A_21_P0013558	8.54	8.96	8.75	8.55	8.76	8.91	8.91	8.9	9.04	9.11
ZFP36L1//A_33_P3355717	8.97	8.97	8.61	8.85	8.92	9.1	8.67	8.71	9.01	9.05
TRIB1//A_24_P252497	6.58	6.52	7.2	6.3	7.1	6.02	6.16	6.38	6.35	6.25
RAP1B//A_33_P3211604	8.74	8.55	8.44	8.66	8.45	8.52	8.45	8.65	8.42	8.6
RBM43//A_33_P3301381	7.47	7.24	7.32	7	7.74	7.53	7.68	7.98	7.98	7.8
ZNF248//A_33_P3219720	7.32	7.1	6.7	6.89	7.77	7.53	7.48	7.96	7.79	7.93
DVL1//A_23_P201342	8.72	9.03	8.51	8.59	8.58	9.1	8.89	9.15	9.29	9.19
DAB2//A_33_P3338928	8.92	9.48	9.51	8.97	9.21	9.32	9.23	9.16	9.06	9.13
XLOC_007433//A_21_P0006166	8.87	8.84	8.04	8.48	8.75	8.86	8.46	8.77	8.79	8.53
ADAR//A_24_P362317	8.14	8.27	8.18	8.14	8.1	8.16	8.48	8.42	8.3	8.26
HBXIP//A_23_P115137	8.79	8.81	9.1	8.9	8.84	8.76	8.8	8.63	8.63	8.63
SYNPO2//A_33_P3390868	5.59	4.62	5.62	5.63	5.91	4.6	4.69	5.04	4.66	4.94
ATP6V0E1//A_23_P213840	8.93	8.82	9.34	9.07	8.74	8.73	8.9	8.7	8.65	8.41
CLPP//A_23_P4754	8.74	8.58	8.55	8.73	8.78	8.59	8.48	8.58	8.62	8.58
ECI1//A_23_P163647	8.56	8.73	8.09	8.41	8.72	8.46	8.58	8.69	8.66	8.8
CBX3//A_23_P31315	8.69	8.71	8.77	8.57	8.8	8.66	8.71	8.69	8.73	8.85
LAMB1//A_23_P94030	9.14	9.88	9.3	9.31	8.47	9.76	9.84	9.6	9.84	9.68
TRPT1//A_21_P0000027	8.85	8.27	8.63	8.72	8.82	8.13	8.07	8.22	8.3	8.23
MEG3//A_33_P3255434	8.19	9.29	9.07	7.72	9.7	9.82	9.61	10.42	10.18	9.97
PWP1//A_23_P395524	8.56	8.51	8.24	8.42	8.42	8.47	8.43	8.42	8.55	8.52
VASN//A_23_P129695	9.14	9.84	9.38	9.08	9.4	9.86	9.75	9.74	9.82	9.71
MAP2K3//A_24_P296698	9.05	8.44	9.1	9.21	9.02	8.71	8.48	8.54	8.46	8.31
SPCS1//A_23_P29630	8.82	8.75	8.69	8.74	8.77	8.6	8.73	8.84	8.67	8.53
LUC7L//A_33_P3299170	8.13	7.99	8.13	7.81	8.33	8.07	8.23	8.49	8.36	8.44
DDAH2//A_23_P19482	7.77	8.33	7.9	7.8	8.13	8.41	8.33	8.32	8.47	8.42
CD86//A_24_P131589	5.74	5.72	5	5.04	5.38	5.92	5.43	5.39	6.2	6.19
C19orf60//A_23_P67589	8.13	8.47	8.29	8.21	8.09	8.34	8.64	8.42	8.42	8.35
FAP//A_23_P56746	9.37	9.52	9.8	9.19	9.61	9.39	9.68	9.58	9.24	9.45
ANTXR2//A_23_P170733	8.66	9.34	8.78	8.56	8.49	9.55	9.6	9.62	9.55	9.44
MFN2//A_23_P126135	8.51	8.48	8.59	8.68	8.49	8.47	8.38	8.39	8.48	8.46
HEBP2//A_23_P19691	8.36	7.76	8.32	8.39	8.76	8	7.95	7.77	8.24	8.2
C19orf24//A_33_P3839760	8.82	9.18	8.81	8.74	8.85	9.08	9.07	9.12	9.12	9.16
ANTXR1//A_24_P131522	7.74	7.22	8.31	7.96	8.27	7.56	7.51	7.39	7.5	7.38
SIDT2//A_23_P98402	8.94	7.8	8.35	8.89	8.68	7.63	7.57	7.92	7.6	7.86
RARS//A_23_P69988	9.04	8.86	8.83	8.87	9	8.85	8.77	8.9	8.96	8.96
ATP5L2//A_33_P3791123	8.86	8.72	8.79	8.61	8.78	8.64	8.55	8.54	8.57	8.54
CASP4//A_23_P35912	8.41	8.65	8.55	8.09	8.59	8.5	8.52	8.75	8.59	8.74
NAA60//A_33_P3424272	8.69	8.48	8.58	8.66	8.74	8.3	8.31	8.51	8.28	8.35
HIF3A//A_33_P3338152	8.96	9.18	8.58	8.68	9.09	9.32	8.69	8.67	9.09	9.08
CTSH//A_23_P14774	5.3	8.25	7.29	5.73	6.22	8.75	8.82	7.95	8.31	7.6
CFL1//A_32_P148710	9.13	8.22	9.02	9.24	8.7	8.02	8.6	8.15	7.96	7.97
ZNF714//A_24_P19268	7.2	7.36	7.23	7.05	7.35	7.73	7.68	7.72	8	7.85
SNRPC//A_23_P59192	8.68	8.49	8.8	8.83	8.77	8.5	8.6	8.49	8.51	8.47
USP39//A_32_P101301	8.39	8.58	8.36	8.29	8.43	8.57	8.4	8.58	8.65	8.67
NDUFB3//A_33_P3413597	8.85	8.65	7.66	8.98	8.63	8.55	8.48	8.56	8.45	8.44
POLR2F//A_23_P80321	8.81	8.88	7.84	9.03	8.94	8.92	8.91	8.87	8.93	8.94
C8orf44-SGK3//A_33_P3375613	7.55	7.17	7.37	7.24	7.76	7.43	7.69	7.7	7.94	7.82
XLOC_001699//A_21_P0001923	5.79	5.83	4.83	4.9	5.37	5.93	5.58	5.66	6.26	6.25
TMEM173//A_23_P61371	8.34	8.03	8.65	8.09	8.69	8.18	7.94	8.37	8.18	8.08
NDUFB11//A_23_P22765	8.92	8.67	8.76	8.87	8.87	8.53	8.68	8.68	8.68	8.56
XLOC_l2_015762//A_21_P0013820	8.99	9.21	8.79	8.95	8.73	9.29	9.26	9.37	9.38	9.16
KRT81//A_33_P3273534	9.03	8.84	8.96	8.99	8.51	8.82	9.27	8.65	8.65	8.58
EN2//A_23_P134433	9.4	9.39	9.45	9.4	9.38	9.33	9.44	9.52	9.48	9.22
TBCB//A_23_P56249	8.55	8.3	8.36	8.65	8.2	8.14	8.33	8.21	8.29	8.27
KRT10//A_23_P49975	9.01	8.89	8.82	8.73	8.92	9	8.79	8.89	8.94	9.02
ABTB1//A_33_P3297444	7.59	7.47	7.56	7.2	7.72	7.72	7.56	7.79	7.91	7.62
ILK//A_23_P105066	8.15	7.55	8.03	8.32	7.81	7.57	7.9	7.69	7.66	7.54
ERRFI1//A_23_P46470	8.12	7.86	7.41	8.03	7.34	7.61	7.61	8.22	8.08	8.26
WAC//A_23_P201996	8.05	8.02	7.99	7.92	8.18	7.97	7.92	8.09	8.14	8.14
DPT//A_23_P200741	4.55	4.73	4.9	4.54	6.13	5.14	5.39	5.99	6.07	5.97
MRPS36//A_23_P29575	8.4	8.34	8.22	8.28	8.3	8.4	8.29	8.26	8.46	8.47
BC029410//A_33_P3308115	8.91	8.61	8.86	8.85	8.68	8.61	8.61	8.29	8.66	8.71
CAST//A_23_P213518	7.76	8.28	7.74	7.76	7.89	8.48	8.17	8.44	8.63	8.45
PNP//A_23_P140256	7.77	7.32	7.66	7.76	7.74	7.6	7.58	7.62	7.34	7.59
ZMPSTE24//A_23_P137427	8.3	8.69	8.55	8.6	8.51	8.76	8.65	8.68	8.59	8.54
MRPL34//A_24_P125690	8.1	8.54	8.52	8.38	8.07	8.49	8.59	8.41	8.42	8.34
DACT3//A_23_P360964	6.47	6.41	7.19	6.53	7.25	6.61	6.51	6.7	6.52	6.35
TMEM87A//A_23_P88710	7.91	8.15	7.91	7.93	8.21	8.22	8.21	8.26	8.29	8.37
GNG5//A_23_P148513	8.72	8.63	8.79	8.71	8.7	8.62	8.77	8.56	8.64	8.62
GGA1//A_23_P132294	7.97	7.81	7.83	8.15	7.96	7.74	7.78	7.99	7.93	7.76
ENST00000506593//A_33_P3307447	8.54	8.62	8.42	8.33	8.49	8.73	8.8	8.78	9	8.9
GPR172A//A_33_P3274696	9.13	8.91	8.94	9.09	9.22	8.71	8.82	8.81	8.66	8.82
PGRMC1//A_33_P3332130	8.09	8.55	8.56	8.22	8.27	8.73	8.79	8.83	8.74	8.84
PLEKHA2//A_33_P3339860	7.61	6.88	6.05	7.69	5.97	7.06	7.23	7.25	7.4	7.37
SNRPG//A_23_P102235	8.76	8.57	8.94	8.69	8.75	8.54	8.6	8.52	8.39	8.35
IER3//A_23_P42257	9.2	7.31	8.74	8.88	9.15	6.37	6.84	7.2	6.7	7.23
TCEAL5//A_32_P18470	8.59	8.09	8.45	8.51	8.38	8.26	8.05	8.33	8.26	8.19
LIMA1//A_23_P151267	9.18	9.38	9.29	9.44	9.69	9.28	9.41	9.68	9.64	9.74
BNIP3L//A_23_P134925	8.81	8.92	8.73	8.7	8.84	9.07	9.01	9.02	9.29	9.18
SGCA//A_23_P66637	6.21	5.44	5.01	6.27	5.3	4.95	6.08	6.13	4.88	6.56
NT5C//A_33_P3229256	8.19	8.17	8.18	7.98	8.39	8.2	8.24	8.33	8.38	8.38
BOLA2B//A_32_P53486	8.9	8.46	8.61	8.79	8.56	8.33	8.37	8.18	8.18	8.31
A_24_P280926//A_24_P280926	8.46	8.52	8.69	8.36	8.49	8.48	8.71	8.44	8.53	8.59
ITPRIPL2//A_24_P835500	7.94	8.09	8.04	8.06	8.05	8.26	8.2	8.31	8.17	8.3
C5orf32//A_23_P259506	8.68	8.92	9.04	9.09	8.44	8.87	8.95	8.56	8.66	8.5
MALAT1//A_21_P0010980	7.27	7.11	7.09	6.33	7.52	7.54	7.51	7.73	7.83	7.81
VPS35//A_24_P270769	8.23	8.76	8.55	8.37	8.18	8.72	8.62	8.62	8.7	8.57
PPDPF//A_33_P3218797	8.95	8.9	9.04	9.02	9.11	9.07	8.49	9.27	9.09	8.62
POP7//A_23_P134274	8.62	8.62	8.51	8.38	8.62	8.7	8.48	8.5	8.65	8.48
MGRN1//A_23_P355824	8.64	8.54	8.68	8.46	8.56	8.59	8.7	8.61	8.68	8.73
QARS//A_33_P3248644	8.47	8.73	8.21	8.25	8.57	8.79	8.84	9.05	9.02	8.97
DDX1//A_23_P108554	8.68	8.62	8.51	8.74	8.58	8.58	8.58	8.65	8.56	8.58
STRAP//A_23_P13852	9.22	8.74	8.92	9.12	8.98	8.73	8.61	8.65	8.67	8.72
THRAP3//A_24_P926367	8.12	8.17	8.22	8.11	8.12	8.38	8.37	8.3	8.25	8.32
CES1//A_33_P3241269	5.08	7.74	7.18	4.55	6.56	6.5	7.21	7.32	6.3	6.97
NDUFA7//A_23_P108303	9.02	8.77	8.95	8.84	9.13	8.58	8.34	8.51	8.58	8.56
HIST1H4B//A_24_P166407	7.59	7.59	7.29	6.86	7.76	7.71	7.43	7.27	7.68	7.78
UTS2R//A_23_P146885	9.06	8.91	8.64	9.33	9.4	9.11	9.2	9.37	9.17	9.14
WDR45L//A_23_P207020	8.45	8.34	7.98	8.45	8.39	8.41	8.3	8.61	8.27	8.44
SPSB1//A_24_P96961	7.54	8.64	8.7	7.74	7.98	8.85	9.02	8.58	8.68	8.82
RNF7//A_23_P109768	8.72	8.42	8.45	8.81	8.43	8.29	8.46	8.38	8.32	8.37
MAPK1IP1L//A_23_P140309	8.41	8.22	8.41	8.68	8.49	8.21	8.28	8.23	8.21	8.16
COL6A2//A_33_P3269539	8.29	8.9	8.28	7.92	8.18	8.94	9.29	9.29	9.12	8.94
POLR2A//A_33_P3218138	8.45	8.6	8.65	8.35	8.69	8.71	8.63	8.67	8.74	8.7
NAP1L1//A_21_P0011142	9.08	8.94	8.73	8.92	9	8.68	8.77	8.85	9.05	8.93
AP3S1//A_23_P69958	8.51	8.49	8.39	8.57	8.46	8.66	8.59	8.63	8.85	8.83
CCZ1//A_24_P377489	8.35	7.96	7.85	8.19	8.4	8.19	8	8.19	8.22	8.23
ELL2//A_23_P58506	7.77	7.75	7.71	7.58	8.07	8.07	7.64	7.82	8	7.68
RPSAP52//A_24_P465772	9.16	8.75	8.61	8.79	8.91	8.65	8.79	8.97	8.87	8.84
SND1//A_23_P42829	8.9	9.16	9.05	8.83	8.95	8.9	8.96	9.22	9.09	8.94
SREBF1//A_23_P129786	8.69	9.42	9.26	8.47	8.77	9.27	8.95	8.49	8.6	8.56
SUMO2//A_23_P118435	8.17	8.47	8.44	8.39	8.36	8.5	8.68	8.54	8.71	8.8
HSPB2//A_23_P161727	8.36	8.92	8.49	8.57	8.63	9.45	9.37	9.21	9.63	9.53
MID1IP1//A_33_P3217465	8.04	8.87	8.14	7.96	7.93	8.8	8.68	8.79	8.71	8.89
CAPZA1//A_24_P310894	8.55	8.46	8.59	8.62	8.42	8.59	8.47	8.66	8.44	8.51
KLHL21//A_23_P341223	8.28	8.97	8.8	8.47	8.37	8.9	9	8.67	8.68	8.7
GJD4//A_33_P3353496	7.35	7.18	7.2	6.94	7.75	7.52	7.69	8	7.98	7.93
NUAK1//A_23_P348257	8.92	6.45	7.52	8.49	8.55	6.71	6.35	6.65	6.81	6.46
ODC1//A_23_P165840	8.98	7.89	8.65	8.78	9.03	8.18	8	8.16	7.98	7.9
CXCR4//A_23_P102000	3.48	3.46	3.34	3.35	3.44	3.47	3.71	3.71	3.5	3.9
CCT4//A_33_P3229397	8.64	8.76	8.75	8.7	8.62	8.72	8.76	8.78	8.85	8.82
DDT//A_23_P17769	8.97	8.76	8.92	8.92	8.71	8.7	8.79	8.77	8.73	8.72
EBNA1BP2//A_23_P103631	9.22	8.52	8.91	9.18	9.09	8.52	8.37	8.46	8.49	8.56
RPL23AP53//A_24_P323628	8.36	8.43	8.28	8.27	8.19	8.35	8.41	8.5	8.6	8.54
NAA50//A_33_P3424257	8.34	8.67	8.59	8.32	8.63	8.69	8.54	8.67	8.6	8.66
ZNF746//A_24_P206344	8.54	8.87	8.45	8.49	8.86	8.96	8.43	8.46	8.76	8.82
RNF130//A_23_P41734	7.06	8.17	7.81	7.35	7.35	8.35	8.22	8.02	8.19	8.09
LINC00265//A_33_P3365747	8	8.08	7.63	7.43	8.08	8.13	8.07	8.29	8.21	8.16
MRPS5//A_33_P3386955	8.45	8.66	8.45	8.42	8.37	8.61	8.56	8.63	8.59	8.55
BCLAF1//A_23_P111343	7.73	7.62	7.43	7.49	8.14	7.74	7.51	7.63	8	7.89
XLOC_002736//A_19_P00317447	8.39	8.69	8.46	8.26	8.65	9.05	8.81	8.73	9.05	8.87
PGAM4//A_33_P3268343	9.46	9.02	9.02	9.14	9.11	9.17	8.98	9.11	9.03	9.13
RBM39//A_33_P3324651	8.03	8.16	8.12	7.68	8.45	8.22	8.01	8.2	8.46	8.34
P2RX4//A_33_P3362088	7.69	8.53	8.32	7.81	7.82	8.79	8.79	8.4	8.46	8.41
GBP6//A_23_P130642	8.2	8.29	7.94	7.95	7.91	8.15	8.11	7.88	7.94	7.93
TMUB1//A_33_P3268763	8.4	8.35	8.42	8.33	8.49	8.28	8.34	8.35	8.41	8.41
MTMR14//A_32_P9842	7.81	8.18	8.09	7.72	7.95	8.27	8.03	8.05	8.21	8.19
A_33_P3234540//A_33_P3234540	8.79	8.94	8.37	8.48	9	9.04	8.45	8.73	8.97	8.91
KLF9//A_23_P415401	7.55	7.44	8.08	7.46	7.84	7.55	7.42	7.48	7.62	7.51
FOXO3//A_33_P3240392	7.84	8.07	8.36	7.71	8.15	8.11	8	8.13	8.2	8.23
HIST1H1C//A_23_P122443	8.73	8.39	9.11	9.22	8.93	8.45	8.03	8.38	8.27	8.27
COMP//A_24_P264943	5.11	4.62	4	4.74	4.74	4.59	4.93	5.74	4.75	5.44
ARL8A//A_23_P138271	8.3	7.77	8.19	8.51	8.24	7.88	7.82	7.71	7.72	7.68
PGAM1//A_32_P45738	9.25	8.69	8.94	9.29	8.99	8.68	8.87	9.03	8.77	8.81
TMBIM6//A_23_P204702	8.74	8.81	8.96	8.67	8.72	8.7	8.88	8.6	8.5	8.55
S100A11//A_23_P126593	9.28	8.76	9.24	9.56	9.11	8.94	9.24	8.95	8.93	9
SRSF2//A_23_P77776	8.09	7.67	8.21	8.19	8.25	7.87	8.07	8.01	7.88	8.03
AMOTL2//A_23_P166686	9.35	7.99	8.76	8.95	9.42	8.03	7.79	8.54	8.31	8.47
ITGB5//A_23_P166633	8.79	8.14	8.47	9.02	8.36	8.11	8.49	8.17	7.98	7.98
MGAT1//A_23_P58482	8.22	8.18	8.15	8.24	8.19	8.54	8.66	8.63	8.57	8.44
TSPAN3//A_23_P14804	8.91	9.25	9.05	8.96	9.2	9.42	9.57	9.42	9.34	9.38
DUSP6//A_23_P139704	5.65	7.21	6.54	5.88	5.9	7.12	7.41	7.34	7.48	7.78
FOXO3//A_33_P3375665	7.84	8.07	8.24	7.59	8.26	8.11	8.05	8.25	8.27	8.17
SSPN//A_23_P203920	6.8	7.41	6.58	6.98	6.9	7.75	7.54	7.62	7.89	7.5
A_24_P58727//A_24_P58727	9.21	8.63	9.26	9.34	8.88	8.71	8.79	8.62	8.63	8.5
PSMB5//A_23_P37191	9.54	9.08	9.3	9.49	9.43	9.06	9.15	9.09	9.1	9.16
NOMO1//A_33_P3299705	9.35	9.04	8.76	9.35	9.01	9.11	9.13	9.08	8.91	8.95
SGK1//A_23_P19673	7.91	7.39	8.87	8.07	8.67	7.87	8.41	7.6	7.57	8.05
TBC1D10B//A_23_P22382	8.8	8.82	8.69	8.77	8.72	8.86	8.88	8.95	8.93	8.78
MGLL//A_24_P226008	8.14	7.5	7.28	8.59	7.78	7.74	7.75	7.88	7.55	7.59
ARF3//A_24_P256307	8.54	8.35	8.74	8.75	8.46	8.3	8.6	8.44	8.24	8.43
CAPZB//A_33_P3235568	8.31	8.28	8.34	8.54	8.06	8.31	8.54	8.35	8.46	8.35
DKK3//A_24_P261417	8.1	6.67	6.12	8.26	6.4	6.14	5.89	7.1	6.3	5.76
NUP62//A_24_P322444	7.96	8.32	8.23	7.76	7.96	8.4	8.34	8.29	8.47	8.38
TMEM14B//A_24_P29445	8.41	8.46	8.55	8.39	8.55	8.63	8.62	8.42	8.59	8.55
SLC39A14//A_23_P59950	8.69	8.39	8.81	8.88	8.79	8.02	8.44	8.21	8.07	8.37
C19orf56//A_23_P218486	8.9	8.75	8.83	8.78	8.81	8.66	8.87	8.86	8.76	8.76
COL4A1//A_23_P65240	9.71	6.64	7.35	9.65	8.41	6.16	6.94	6.57	6.24	6.85
C15orf52//A_23_P163467	9.01	6.72	7.77	8.87	8.27	6.88	6.59	6.8	6.55	6.53
HN1//A_23_P100632	9.06	8.4	8.83	8.91	8.78	8.53	8.33	8.27	8.27	8.35
IK//A_23_P133245	7.85	7.87	8.2	8.02	8.05	8.08	8.1	8	8.18	8.19
HLA-DQB1//A_23_P8108	3.73	5.17	3.52	3.56	3.68	6.56	6.03	5.05	6.34	4.29
LOC728061//A_33_P3214129	7.07	5.52	6.54	6.17	7.58	5.65	5.71	6.75	6.26	6.36
POLR3GL//A_23_P23855	8.19	7.98	7.89	8.22	7.97	8.02	7.87	8.14	8.07	8.02
LMNA//A_33_P3408762	8.86	8.96	9.11	9	8.67	9.07	9.14	9.08	9.06	8.91
RWDD1//A_33_P3309919	8.38	8.37	8.38	8.31	8.33	8.48	8.46	8.42	8.58	8.44
ATP5J2//A_24_P343377	9.29	8.87	9.26	9.32	9.1	8.71	8.84	8.74	8.59	8.56
SCARA3//A_23_P215900	6.35	9.57	8.85	6.51	8.74	9.48	9.74	9.58	9.65	9.55
CAV1//A_23_P134454	9.1	9.1	8.02	9.45	8.07	9.03	9.07	9.38	9.34	9.5
BOLA3//A_24_P77364	8.93	8.59	8.68	8.86	8.62	8.46	8.36	8.45	8.4	8.33
ELP2//A_23_P78438	8.28	8.41	8.2	8.14	8.19	8.34	8.24	8.43	8.43	8.51
SNX12//A_32_P112881	8.54	8.77	8.61	8.54	8.59	8.79	8.79	8.77	8.7	8.59
NANS//A_33_P3291776	9.02	8.34	8.33	9.02	8.89	8.49	8.38	8.39	8.52	8.41
NDUFV2//A_23_P130418	8.77	8.69	8.91	8.82	8.76	8.72	8.72	8.61	8.68	8.6
FAM100B//A_24_P194714	7.8	7.97	7.39	7.67	7.55	7.96	7.86	7.97	8.04	8.15
RNF13//A_21_P0014626	7.6	8.24	7.9	7.56	7.76	8.27	8.21	7.92	7.91	8.15
RARRES3//A_23_P1962	7.23	9.29	8.18	7.02	7.64	9.05	9.16	9.13	9.04	9.11
GLRX//A_23_P69908	8.93	9.13	8.49	9.05	8.56	9.22	9.04	8.79	9.07	8.84
NPL//A_33_P3414903	7.34	7.22	7.19	6.83	7.74	7.57	7.75	8.07	8.08	8.03
EML4//A_23_P143127	8.07	8.26	7.75	8.1	7.98	8.46	8.29	8.16	8.42	8.19
RNF220//A_23_P201002	8.12	8.41	8.23	7.98	8.3	8.47	8.42	8.5	8.49	8.54
CNIH4//A_23_P200507	8.56	8.65	8.73	8.67	8.53	8.56	8.54	8.4	8.45	8.44
EIF4A3//A_23_P141636	8.25	8.67	8.58	8.33	8.56	8.65	8.79	8.71	8.81	8.76
C20orf24//A_23_P102582	8.7	8.75	8.86	8.57	8.77	8.61	8.5	8.59	8.4	8.48
GSK3A//A_24_P185394	8.5	8.33	8.38	8.45	8.53	8.33	8.36	8.21	8.42	8.43
KPNA2//A_23_P125265	8.88	8.4	8.74	8.83	9.21	8.5	8.63	8.7	8.55	8.66
ADM//A_23_P127948	9.58	10.19	11.08	9.69	10.8	10.76	10.4	10.86	10.99	10.43
TCEAL6//A_33_P3356910	8.58	8.09	8.43	8.6	8.59	8.16	7.92	8.19	8.16	8.07
TCIRG1//A_33_P3219965	7.69	8.38	7.92	7.9	7.74	8.24	8.36	8.11	7.99	7.98
AP3S1//A_33_P3286254	8.5	8.49	8.42	8.49	8.48	8.72	8.64	8.56	8.85	8.8
NHP2L1//A_23_P80362	8.95	8.6	8.88	8.9	8.9	8.45	8.68	8.65	8.53	8.66
CCDC130//A_23_P101461	8.01	7.98	7.9	7.83	8.11	8.06	8.17	8.35	8.3	8.21
DNAJB2//A_24_P102981	8.05	8.51	8.19	8.03	8.34	8.67	8.49	8.61	8.93	8.69
NOL3//A_23_P206371	7.74	8.27	7.58	7.71	7.75	8.3	8.28	8.09	8.43	8.1
MAP1S//A_33_P3343090	8.95	8.87	9.47	9.49	9	9.14	9.21	8.81	9.32	9.29
HCST//A_23_P39386	5.7	5.47	5.51	5.96	5.74	5.59	5.57	5.52	5.35	5.53
TOMM5//A_32_P75299	9.01	8.69	8.77	8.94	8.91	8.64	8.67	8.71	8.66	8.7
WIPI1//A_23_P141394	9.25	9.64	9.41	9	9.2	9.78	9.61	9.42	9.44	9.46
EMP2//A_23_P106682	6.75	6.65	6.49	6.41	6.16	7.08	7.05	7.18	7.49	7.38
NDUFAB1//A_23_P140960	8.73	8.25	8.44	8.7	8.55	8.33	8.26	8.25	8.27	8.25
PFKP//A_23_P46928	8.79	7.59	8.24	8.8	8.19	7.36	7.45	7.36	7.31	7.28
PABPN1//A_23_P128828	8.19	8.26	8.25	8.34	8.15	8.22	8.47	8.29	8.36	8.34
HYI//A_23_P200976	8.22	7.63	7.98	8.03	8.16	7.79	7.81	7.86	8.06	7.81
LOC100505687//A_19_P00321628	8.75	8.66	8.63	8.86	8.84	8.85	8.76	8.87	8.87	8.87
TRAPPC1//A_21_P0000585	8.95	8.6	8.76	9.27	8.78	8.55	8.76	8.58	8.62	8.53
MAP3K3//A_33_P3271430	7.9	7.97	7.99	7.88	8.14	8.22	7.98	8.12	8.25	8.28
GRK5//A_23_P12884	7.88	7.25	7.47	8.01	7.72	7.36	7.26	7.64	7.59	7.5
CAST//A_23_P434352	8.02	8.29	8.18	8.1	8.12	8.19	8.19	8.13	8.25	8.24
NBR1//A_23_P207399	8.09	8.08	8.46	8.07	8.32	8.28	8.19	8.29	8.38	8.29
A_24_P375683//A_24_P375683	9.03	9.14	8.89	8.45	8.8	9.18	9.19	9.25	9.39	9.27
PLXNA1//A_23_P57667	8.75	8.92	8.56	8.65	8.85	8.86	8.8	8.89	8.82	8.97
CCT8//A_23_P102876	8.66	8.33	8.59	8.84	8.61	8.13	8.32	8.33	8.23	8.27
MIDN//A_33_P3338335	7.87	7.91	7.97	7.82	8.07	7.83	7.93	7.98	8.12	8.01
BCAP31//A_21_P0011433	8.74	8.36	8.6	8.74	8.55	8.26	8.38	8.34	8.13	8.22
MRPL20//A_24_P8768	8.52	8.36	8.6	8.41	8.47	8.35	8.37	8.38	8.28	8.19
PTDSS1//A_23_P168868	8.49	8.52	8.49	8.51	8.54	8.41	8.65	8.67	8.52	8.53
PDGFRB//A_23_P421401	8.63	8.9	8.38	8.52	8.56	9.19	9.22	9.16	9.17	9.35
TOMM20//A_21_P0013326	8.17	8.42	8.08	7.98	8.18	8.52	8.14	8.46	8.53	8.34
ASNS//A_23_P145694	10.25	9.49	8.39	9.61	9.63	8.66	8.72	9.28	8.42	9.07
MAP7D1//A_32_P22401	8.54	8.37	8.56	8.88	8.47	8.21	8.41	8.38	8.13	8.17
CCL18//A_23_P55270	3.35	4.5	3.53	3.44	3.48	5.49	5.58	4.07	4.64	3.97
GNG11//A_23_P111701	8.15	7.97	8.36	8.37	7.71	8.21	7.99	7.93	8.09	8.01
ARL6IP5//A_24_P257348	8.03	8.44	8.38	8.09	8.02	8.79	8.6	8.34	8.63	8.4
ACTBL2//A_24_P6903	8.52	6.57	7.61	8.44	7.74	6.25	6.48	6.39	6.3	6.12
NR2F6//A_33_P3403132	8.97	8.76	8.65	8.86	8.97	8.77	8.65	9	8.91	8.86
PYGB//A_23_P331670	8.54	8.83	8.06	8.65	7.97	8.52	8.73	8.68	8.61	8.59
COL6A2//A_23_P310956	8.08	8.16	7.95	7.72	8.16	8.53	8.78	8.75	8.74	8.58
COPS6//A_23_P8432	8.61	8.46	8.69	8.52	8.65	8.43	8.49	8.59	8.57	8.48
FAM20C//A_23_P250122	7.21	8.52	8.27	7.24	8.23	8.51	8.71	8.86	8.6	8.53
PIGS//A_33_P3354683	8.8	8.53	8.53	8.57	8.46	8.52	8.22	8.55	8.45	8.39
WHAMM//A_24_P118489	7.02	7.1	7.18	6.72	7.56	7.27	7.15	7.23	7.58	7.56
LAMB2//A_33_P3223780	8.09	8.12	8	7.8	8.17	8.13	8.18	8.73	8.36	8.32
HMGN1//A_24_P409857	8.71	8.42	8.6	8.63	8.76	8.61	8.58	8.6	8.63	8.77
CCT7//A_23_P102404	8.77	8.42	8.74	8.85	8.73	8.3	8.46	8.47	8.39	8.45
BTF3P11//A_23_P105900	8.44	8.6	8.41	8.27	8.59	8.57	8.59	8.75	8.88	8.8
MMP9//A_23_P40174	4.19	4.02	4.15	4.12	4.2	4.19	4.28	4.23	4.25	4.35
LOC100505641//A_21_P0014483	7.68	8.24	7.82	7.64	7.81	8.3	8.28	8.4	8.4	8.42
KIF5B//A_33_P3292332	8.25	7.83	7.92	8.38	8.17	7.97	7.65	7.77	7.91	7.6
UXT//A_23_P159663	8.6	8.58	8.78	8.62	8.73	8.54	8.69	8.65	8.68	8.55
FV367791//A_33_P3253832	9.69	9.64	8.98	9.44	9.6	9.65	9.63	9.65	9.89	9.62
CLIC4//A_23_P259189	8.19	7.61	7.72	8.21	8.29	7.77	7.45	7.5	7.7	7.72
LAMTOR2//A_33_P3246068	8.32	8.45	8.39	8.17	8.25	8.48	8.46	8.3	8.5	8.49
LOC100652953//A_24_P366457	8.85	9.07	8.62	8.63	8.79	9.14	9.07	9.05	9.29	9.2
KIAA1429//A_24_P223604	8.24	8.49	8.33	8.21	8.26	8.46	8.46	8.62	8.68	8.57
MRPL32//A_23_P111753	8	8.26	8.21	8.18	8.15	8.23	8.35	8.39	8.24	8.28
AKAP1//A_32_P132438	6.66	7.11	7.12	6.68	6.82	7.14	7.12	7.15	7.23	6.93
SRSF6//A_33_P3220530	8.03	8.07	7.96	7.83	7.99	8.42	8.43	8.4	8.34	8.28
CXCR7//A_23_P131676	4.74	8.43	4.03	4.46	4	8.65	8.8	8.75	8.98	9.07
HDLBP//A_23_P131417	9.08	9.05	8.75	8.89	8.96	8.84	9.06	9.29	9.03	8.95
PPP1R18//A_23_P331479	8.45	8.22	8.53	8.82	8.38	8.14	8.31	8.34	8.16	8.11
POLR2G//A_33_P3396522	8.59	8.62	8.47	8.44	8.44	8.57	8.42	8.36	8.48	8.5
HADHB//A_23_P79703	8.33	8.58	8.41	8.48	8.34	8.62	8.6	8.88	8.7	8.76
SNX17//A_33_P3250068	8.59	8.67	8.63	8.56	8.64	8.7	8.76	8.9	8.74	8.68
COX6B2//A_33_P3378284	8.47	8.45	8.19	8.19	8.03	8.35	8.33	7.94	8.11	8.08
COPB2//A_23_P91891	9.14	8.89	9.09	9.2	9.13	8.89	8.88	8.83	8.86	8.93
CIRBP//A_23_P142322	8.06	8	8.02	7.75	8.25	8.23	8.43	8.36	8.52	8.52
EHD2//A_24_P156113	9.4	9.08	9.3	9.55	9.26	8.98	9.06	9.04	9.04	9.01
PSMA3//A_23_P140301	8.57	8.49	8.78	8.59	8.56	8.43	8.47	8.43	8.32	8.56
EIF3B//A_23_P157072	8.61	8.52	8.58	8.58	8.61	8.33	8.63	8.63	8.53	8.54
HADH//A_23_P167227	7.39	7.97	7.74	7.49	7.42	8.04	7.95	8.04	8.03	7.88
POLR2E//A_33_P3299829	8.78	8.86	8.85	8.52	8.86	8.88	8.68	8.86	8.91	8.96
PPP1R3C//A_23_P35414	8.59	7.92	6.93	8.66	7.9	6.81	6.99	7.65	6.86	7.37
GPS2//A_33_P3608172	8.33	8.53	8.46	8.37	8.35	8.44	8.56	8.46	8.5	8.42
PNMA1//A_23_P99771	8.12	8.25	8.2	8.23	8.07	8	8.17	8.11	8.07	8.2
GMPR2//A_24_P56467	8.37	8.43	8.29	8.24	8.37	8.41	8.2	8.49	8.6	8.49
XLOC_011226//A_21_P0008627	7.88	8.27	8.25	7.89	8.26	8.21	8.28	8.26	8.23	8.11
SRSF4//A_23_P126197	7.65	7.79	7.77	7.8	7.95	7.74	7.88	7.86	7.98	8
RPL5//A_23_P12140	8.69	8.91	8.58	8.47	8.6	8.73	8.86	8.99	9	8.92
IQSEC1//A_33_P3289820	7.33	7.27	7.2	7.57	7.37	7.59	7.47	7.69	7.8	7.59
DCTN2//A_23_P360167	8.51	8.59	8.54	8.56	8.42	8.46	8.57	8.63	8.7	8.5
BC065737//A_24_P50437	8.64	8.89	8.35	8.35	8.44	8.84	8.94	8.93	9.07	9.01
SRSF3//A_33_P3232828	7.5	7.36	7.36	7.4	7.67	7.38	7.37	7.23	7.34	7.26
MGAT5//A_33_P3255209	8.06	8.07	7.68	7.93	7.63	8.07	7.89	7.98	8.01	8.16
THBS1//A_24_P142118	10.14	5.85	9.79	9.87	10.67	5.59	5.76	6.28	5.69	6.11
SF1//A_24_P266728	8.02	8.16	8.35	8.16	8.3	8.19	8.43	8.34	8.34	8.37
MCM7//A_23_P93690	7.3	7.9	7.56	7.01	7.63	8.02	8.12	8.23	8.27	8.22
RAB6C//A_21_P0000201	8.24	8.43	8.18	8.33	8.12	8.46	8.46	8.33	8.3	8.31
WTIP//A_33_P3381948	7.83	7.73	8.12	7.73	7.97	8.02	7.89	7.97	7.93	7.9
CLASRP//A_33_P3236403	7.78	7.8	7.74	7.4	7.97	7.97	7.97	8.07	8.24	8.16
FBXO32//A_33_P3378126	7.1	7.83	7.66	6.87	7.55	7.74	7.39	7.63	8.02	8.01
MMADHC//A_23_P94932	8.69	8.49	8.63	8.61	8.76	8.25	8.39	8.46	8.39	8.46
PIN1//A_33_P3210168	8.58	8.31	8.62	8.64	8.49	8.06	8.16	8.09	8.03	7.94
C20orf27//A_33_P3399433	8.83	9.18	8.67	8.65	8.74	9.11	8.93	8.82	9.08	9.06
MYOF//A_23_P354387	8.96	9.09	9.07	9.18	8.71	9.21	9.09	9.24	9.16	9.08
VDAC1//A_23_P144816	8.81	8.66	8.73	8.93	8.74	8.62	8.68	8.82	8.75	8.79
NDUFS1//A_23_P131365	8.18	8.31	8.29	8.33	8.37	8.29	8.18	8.23	8.3	8.25
ITGAV//A_23_P50907	8.6	8.21	8.32	8.43	8.49	8.3	8.3	8.61	8.41	8.51
CTDNEP1//A_33_P3384825	8.36	8.94	8.66	8.32	8.45	8.98	9.1	9.05	9.11	9.01
PPP1CB//A_24_P396720	7	7.23	6.94	6.75	7.08	7.51	7.35	7.53	7.58	7.49
BRD7//A_32_P18824	7.94	8.1	8.09	7.77	8.12	8	7.92	8.06	7.99	8.07
EXTL3//A_33_P3291294	8.52	8.49	8.58	8.61	8.57	8.7	8.61	8.48	8.66	8.52
SLC41A3//A_23_P18317	8.21	8.3	8.39	8.12	8.23	8.34	8.11	8.2	8.36	8.23
GNL3L//A_24_P100351	8.44	7.94	8.3	8.6	8.72	7.94	8.04	8.03	8.1	8.13
TUFM//A_23_P9582	8.54	8.56	8.61	8.48	8.58	8.43	8.56	8.61	8.47	8.3
MNT//A_23_P341443	7.63	8.44	8.25	7.84	7.88	8.51	8.44	8.28	8.45	8.28
ACTR3//A_23_P108785	8.57	8.26	8.72	8.78	8.41	8.31	8.15	7.83	8.07	7.89
TRA2B//A_23_P212639	8	7.71	7.87	7.85	8.04	7.77	7.88	7.79	7.93	7.89
A_24_P307486//A_24_P307486	9.26	8.69	9.14	9.27	8.97	8.61	8.76	8.65	8.58	8.37
SPEN//A_33_P3347417	5.9	5.93	5.59	5.31	6.18	5.98	5.75	5.82	6.24	6.22
UPF2//A_33_P3218760	7.76	7.75	7.59	7.45	7.9	7.89	7.78	7.84	8.11	8.15
POMGNT1//A_33_P3284197	8.76	8.24	8.25	8.76	8.6	8.38	8.18	8.33	8.44	8.3
MFGE8//A_24_P133584	8.46	7.13	7.7	8.29	8.18	7.63	7.66	7.82	7.56	7.34
IGFBP3//A_23_P215634	7.38	9.08	8.76	7.53	8.44	8.06	8.87	9.08	8.02	8.75
PDDC1//A_23_P359904	8.44	8.73	8.67	8.32	8.44	8.86	8.69	8.68	8.98	8.81
SUMF1//A_23_P69242	8.81	9.06	9.02	8.91	8.85	9.04	9.04	9.1	9.12	8.92
HNRNPA2B1//A_24_P3973	7.95	7.83	8.07	7.99	8.03	7.96	8.05	8.07	7.93	8
DPM3//A_33_P3257460	8.49	8.7	8.72	8.44	8.32	8.71	8.66	8.43	8.67	8.58
RALBP1//A_23_P376599	8.34	8.28	8.33	8.32	8.31	8.31	8.29	8.36	8.37	8.41
HABP4//A_33_P3592015	8	8.11	8.3	8.02	8.27	8.59	8.25	8.27	8.57	8.09
CXXC5//A_23_P399001	8.01	8.73	8.22	8.44	8.08	8.5	8.57	8.4	8.64	8.61
HAGH//A_33_P3333488	8.45	7.99	8.56	8.65	8.66	7.74	7.76	7.69	7.71	7.65
TOMM6//A_23_P214474	8.31	8.4	8.63	8.27	8.4	8.47	8.47	8.43	8.53	8.52
GUK1//A_33_P3399291	8.49	8.25	8.02	8.55	8.18	8.51	8.64	8.64	8.52	8.48
TUG1//A_23_P68868	8.23	8.33	7.97	7.94	8.2	8.28	8.19	8.46	8.52	8.46
CYTH3//A_33_P3271051	8.6	8.08	8.69	8.56	8.71	8.19	8.2	8.22	8.16	7.97
SSB//A_23_P154025	8.58	8.2	8.46	8.62	8.69	8.25	8.16	8.3	8.3	8.35
SUMO2//A_32_P149536	8.32	8.56	8.4	8.27	8.43	8.74	8.67	8.67	8.87	8.84
RCN1//A_23_P203299	9.45	9.35	9.05	9.31	9.3	9.39	9.49	9.59	9.39	9.5
SNORD26//A_21_P0000258	7.72	7.71	7.25	6.94	7.59	7.81	7.34	7.56	8.16	8.08
SSB//A_19_P00809558	8.46	8.14	8.4	8.47	8.62	8.19	8.13	8.25	8.26	8.24
PLEKHG3//A_23_P76901	6.16	7.12	7.16	6.14	6.93	6.06	6.19	6.71	6	6.39
ENST00000390323//A_24_P605563	3.68	3.71	3.65	3.51	3.63	3.74	3.94	3.87	3.82	3.87
FCGBP//A_23_P21495	4.42	4.26	3.7	4.21	4.3	4.13	4.05	4.59	3.92	4.3
NDEL1//A_33_P3244141	8.58	8.04	7.9	8.52	8.35	8.2	7.96	8.11	8.16	8.1
PRELID1//A_23_P79161	8.77	8.46	8.6	8.68	8.63	8.24	8.54	8.45	8.26	8.33
TAF7//A_23_P81248	8.25	8.17	8.03	8.3	8.08	8.24	8.09	8.13	8.19	8.07
RNF181//A_23_P108708	8.67	8.25	8.46	8.59	8.51	8.18	8.29	8.23	8.27	8.17
HP1BP3//A_24_P944616	7.7	7.99	7.89	7.71	7.91	8.11	8.06	8.22	8.37	8.26
NDST1//A_33_P3300092	9.3	8.74	8.53	9.27	8.91	9.14	8.87	9.08	9.12	9.15
NDUFS8//A_33_P3213463	8.91	8.72	8.9	8.97	8.66	8.6	8.69	8.6	8.48	8.36
P4HA2//A_23_P30363	9.47	9.78	8.66	9.24	8.76	9.51	9.5	9.75	9.4	9.58
GNPTG//A_23_P14886	8.25	9.09	8.89	8.42	8.41	9.18	9.18	9.05	9.15	8.86
STRA13//A_24_P65507	7.73	8.02	8.02	7.78	7.88	7.95	8.15	8.07	8.12	8.14
KRT7//A_33_P3350748	9.18	8.29	8.13	9.02	8.4	8.34	8.48	7.95	8.16	8.03
TAF15//A_23_P159305	8.21	8.04	7.71	7.95	8.09	7.8	7.86	7.94	8.02	7.95
C1orf122//A_24_P637982	8.8	8.62	8.77	8.79	8.99	8.65	8.67	8.75	8.89	8.75
HSPE1//A_33_P3325306	8.7	8.84	8.81	8.76	8.81	8.84	8.74	8.72	8.66	8.73
DDX56//A_33_P3372844	8.33	8.51	8.47	8.34	8.52	8.49	8.53	8.55	8.5	8.47
COMMD3//A_23_P138514	8.24	8.47	8.31	8.44	8.25	8.51	8.55	8.42	8.53	8.52
ANXA2P1//A_24_P204244	9.4	8.8	8.53	9.25	9.02	8.8	8.89	8.99	8.93	8.83
GTF2A2//A_33_P3415957	8.76	8.5	8.65	8.67	8.76	8.51	8.3	8.44	8.37	8.36
TPCN1//A_23_P218086	7.84	8.54	8.03	7.57	7.09	8.66	8.42	8.41	8.58	8.32
XLOC_009382//A_21_P0007321	5.55	5.47	4.7	4.85	5.18	5.69	5.23	5.42	5.95	6.08
ERP29//A_23_P139929	8.58	9.12	8.69	8.37	8.56	8.89	9.09	8.87	8.98	9.01
SMARCD3//A_23_P122852	8.42	8.32	8.43	8.37	8.38	7.92	7.93	7.99	8.03	7.82
CDC16//A_33_P3392325	8.4	8.42	8.31	8.32	8.39	8.52	8.31	8.38	8.48	8.43
TNFRSF14//A_23_P126908	6.78	8.55	8.45	6.75	7.23	8.15	8.27	8.06	8.04	7.96
SNAR-B2//A_21_P0000507	8.59	7.96	8.99	9.36	8.61	7.9	7.17	6.87	6.47	7.24
PSMA5//A_23_P86216	9.02	8.65	8.84	8.97	9.03	8.58	8.68	8.64	8.59	8.61
SH3PXD2A//A_23_P35456	8.93	8.15	8.2	8.62	9.09	8.3	8.18	8.55	8.53	8.3
RGS2//A_23_P114947	5.35	6.16	6.77	5.93	5.73	6.39	6.58	6.92	6.11	6.49
RPL15//A_23_P253200	8.16	8.26	7.94	8.01	7.97	8.3	8.51	8.59	8.78	8.67
KRTAP1-3//A_33_P3213006	8.74	8.61	8.47	8.76	8.4	8.6	8.73	8.55	8.71	8.63
PRPF40A//A_23_P16762	7.75	7.83	7.84	7.65	8.1	7.86	7.73	7.88	7.98	7.97
LOC100288615//A_33_P3317553	6.98	7.05	7.06	6.74	7.35	7.19	7.08	7.2	7.47	7.48
ERGIC1//A_23_P333218	8.7	8.66	7.19	8.67	8.32	8.81	8.58	8.69	8.84	8.72
PMEPA1//A_24_P413126	6.86	5.3	6.52	6.9	6.95	4.21	5.07	4.92	4.31	4.92
TUBA4A//A_23_P154065	7.6	8.03	8.1	7.94	7.73	7.75	7.46	7.52	7.67	7.05
RPL7//A_32_P31182	8.4	8.66	8.37	8.01	8.43	8.67	8.65	8.73	8.91	8.78
FNBP1//A_33_P3367565	7.63	7.51	7.43	7.65	7.73	7.69	7.4	7.5	7.65	7.62
DARS//A_33_P3531857	8.12	8.18	7.89	8.29	8	8.18	8.29	8.36	8.28	8.36
YTHDF1//A_23_P5912	8.3	8.29	8.37	8.35	8.32	8.36	8.28	8.36	8.31	8.26
FCGR3A//A_23_P200728	3.38	3.68	3.48	3.25	3.41	4.29	4.15	3.94	3.98	3.57
STUB1//A_23_P37870	8.81	8.69	8.63	8.9	8.71	8.61	8.64	8.71	8.69	8.52
NLRC3//A_33_P3415859	8.83	8.66	8.89	8.9	8.67	8.87	8.96	8.63	8.62	8.79
EIF1AX//A_33_P3222105	8.21	8.25	8.04	8.29	8.09	8.35	8.18	8.23	8.35	8.32
LIMCH1//A_32_P117354	7.25	5.08	7.96	7.11	9.22	4.85	5.41	5.62	4.95	5.81
BACE1//A_23_P52806	8.3	8.9	8.59	8.46	8.35	9.05	8.92	8.93	9.06	9.09
LOC283788//A_32_P80089	7.46	7.83	7.43	7.35	7.75	7.82	7.72	7.67	8.01	8.05
KIAA0247//A_23_P371787	7.31	6.95	7.46	7.34	7.56	6.82	7.01	7.17	6.86	7.2
CCDC86//A_23_P161918	8.32	8.47	8.27	8.2	8.23	8.52	8.36	8.24	8.42	8.3
TRIM41//A_33_P3354434	8.1	8.26	7.94	7.77	8.21	8.24	8.07	8.4	8.4	8.38
CTNNB1//A_23_P29495	7.74	7.68	7.53	7.6	7.5	7.7	7.73	7.72	7.58	7.6
SSB//A_32_P35512	8.63	8.36	8.32	8.64	8.68	8.13	8.09	8.07	8.36	8.41
CYP1B1//A_23_P209625	8.25	10.3	7.73	8.48	8.1	10.4	10.27	9.83	10.35	10.36
FAM185A//A_24_P272548	8.95	9.03	8.85	8.45	8.87	9.07	9.14	9.17	9.33	9.15
SBF1//A_33_P3323999	8.61	8.56	8.55	8.61	8.65	8.45	8.47	8.53	8.6	8.49
XLOC_l2_015760//A_19_P00315601	6.85	6.61	6.46	5.62	7.15	7.2	7.21	7.89	7.65	7.63
A_32_P10100//A_32_P10100	8.56	8.33	8.32	8.62	8.49	8.3	8.35	8.3	8.14	8.18
ZNF763//A_33_P3385765	7.18	7.04	7.04	6.71	7.7	7.3	7.49	7.83	7.78	7.64
LYPLA2//A_33_P3318671	8.4	8.32	8.63	8.29	8.42	8.43	8.42	8.43	8.36	8.18
HEXB//A_23_P156049	7.89	9.06	8.73	8.32	7.81	9.02	9.04	8.8	9.04	8.83
MYCBP2//A_23_P151459	7.44	8.18	7.96	7.38	8.17	8.01	8.07	8.33	8.16	8.32
MRPL33//A_24_P285480	8.5	8.03	8.16	8.64	8.46	8.11	8.08	8.05	8.17	8.14
PCNP//A_23_P155332	8.17	8.37	8.22	8.17	8.28	8.45	8.37	8.44	8.44	8.39
RBBP7//A_23_P114221	7.95	8.14	8.16	7.92	7.78	8.15	8.16	8.25	8.26	8.25
EIF4E2//A_23_P165722	9.08	8.56	8.67	9.06	8.78	8.44	8.43	8.52	8.44	8.5
CAMTA1//A_21_P0000131	8.08	7.88	7.87	7.92	7.86	7.93	7.81	7.68	7.87	7.77
SRP72//A_23_P337201	8.4	8.48	8.1	8.29	8.58	8.43	8.21	8.33	8.57	8.66
SLC20A1//A_23_P165657	8.19	8.04	8.35	8.56	8.12	7.94	7.88	7.93	7.71	7.91
ATP5F1//A_23_P46275	8.62	8.56	8.61	8.55	8.45	8.53	8.55	8.38	8.5	8.45
RELB//A_23_P55706	6.89	7.34	8.16	6.66	7.54	7.17	7.2	7.25	7.41	7.53
HMHA1//A_33_P3318414	4.59	5.28	3.89	4.43	4.42	3.63	3.73	3.87	3.51	3.93
CDC42BPB//A_23_P380766	8.5	8.66	8.24	8.45	8.47	8.53	8.65	8.58	8.6	8.59
PTPN12//A_23_P8763	7.77	7.42	7.7	7.9	7.7	7.44	7.53	7.58	7.6	7.45
EIF4B//A_33_P3294133	7.96	8.51	8.22	7.79	8.18	8.34	8.16	8.41	8.63	8.45
C11orf24//A_23_P12911	9.15	8.32	8.59	9.34	9.02	8.47	8.53	8.49	8.46	8.49
SAR1A//A_23_P127175	8.65	8.69	8.71	8.41	8.72	8.61	8.38	8.45	8.46	8.5
MAFB//A_23_P17345	4.38	8.43	5.85	4.73	4.46	9.08	9.26	8.48	9.05	8.92
NDFIP1//A_23_P81241	8.27	8.55	8.44	8.44	8.37	8.67	8.77	8.54	8.66	8.7
C6orf72//A_23_P31109	8.13	8.76	8.23	8.36	8.3	8.68	8.66	8.72	8.8	8.8
EPS8//A_23_P136347	8.04	8.42	8.18	7.94	8.25	8.21	7.87	8.22	8.27	8.38
TIMM17A//A_23_P126970	8.94	8.38	8.65	8.95	8.79	8.37	8.35	8.19	8.18	8.1
SERINC1//A_24_P129232	8.17	8.26	8.4	8.38	8.33	8.48	8.37	8.21	8.33	8.28
RBPJ//A_23_P29994	7.57	8.77	7.59	7.63	7.43	9.32	8.79	9.21	9.54	8.84
FLOT1//A_23_P214603	7.49	7.78	7.57	7.53	7.4	7.7	7.94	7.97	7.86	7.74
MAN1C1//A_23_P103601	6.93	9.66	9.19	7.16	8.56	9.77	9.53	9.45	9.58	9.33
MTDH//A_33_P3234168	8.24	8.26	7.95	8.31	8.21	8.34	8.19	8.35	8.13	8.25
BAG1//A_33_P3290919	7.44	8.14	7.91	7.41	7.7	8.33	8.26	8.04	8.18	7.88
FBLIM1//A_23_P337934	8.29	6.6	7.7	8.57	7.77	5.94	6.15	6.28	6.03	6
MTRNR2L8//A_21_P0000108	8.84	8.95	8.95	8.64	8.94	9.21	9.17	8.94	9.2	9.06
EIF6//A_23_P210939	8.97	8.48	8.79	8.92	8.84	8.33	8.63	8.43	8.39	8.46
PLXND1//A_24_P376391	8.04	8.41	7.32	8.1	7.54	8.81	8.81	8.69	8.84	8.56
DNAJB6//A_32_P229746	8.2	7.83	7.64	8.38	8.24	7.86	7.92	7.86	7.84	7.63
XLOC_004774//A_21_P0004121	8.63	8.84	8.37	8.55	8.93	8.96	8.41	8.55	8.82	8.91
FZD4//A_23_P64617	8.16	7.34	8.07	8.31	8.54	7.46	7.33	7.48	7.25	7.39
NAP1L1//A_23_P53646	8.64	8.31	8.1	8.5	8.5	8.32	8.21	8.39	8.52	8.45
HSD17B12//A_23_P47377	8.84	8.5	8.73	9.12	8.75	8.61	8.38	8.43	8.3	8.32
ARHGEF40//A_23_P99661	7.71	8.32	8.76	7.68	8.46	8.59	8.32	8.47	8.76	8.6
IGLL1//A_24_P239076	4.84	5.22	5.37	4.71	5.12	5.21	5.77	5.89	5.64	5.58
IFI27//A_24_P270460	6.38	7.43	4.6	6.33	4.81	7.86	8.54	8.11	7.6	9.01
LMO2//A_23_P53126	5.74	7.01	6.8	5.98	6	4.42	5.68	5.58	4.38	4.72
CSNK2B//A_24_P97931	8.81	8.54	8.76	8.99	8.63	8.44	8.75	8.59	8.64	8.58
SERBP1//A_32_P187599	8.08	8.14	7.79	8.03	8.3	7.99	7.85	8.07	8.23	8.28
ANXA7//A_33_P3329949	8.2	8.31	8.31	8.33	8.33	8.49	8.48	8.3	8.62	8.56
CHMP4A//A_24_P142024	7.79	7.95	8.1	7.75	7.93	7.94	7.98	7.84	7.95	7.96
GPC1//A_23_P209904	9.89	9.47	9.35	9.69	9.62	9.08	9.12	9.35	8.96	9.05
HECTD1//A_23_P54006	7.86	8.53	7.88	7.96	7.93	8.6	8.51	8.52	8.54	8.52
ATP2B4//A_24_P405205	8.4	8.94	8.66	8.84	8.26	8.69	8.65	8.73	8.69	8.64
ZNF598//A_23_P100292	8.33	8.48	8.23	8.26	8.52	8.55	8.47	8.67	8.58	8.63
SCNM1//A_23_P34968	8.33	8.11	8.14	8.34	8.18	8.29	8.11	8.11	8.23	8.18
KPNA6//A_33_P3214874	8.48	8.29	8.5	8.64	8.49	8.28	8.21	8.32	8.29	8.27
CTNNBL1//A_33_P3272361	7.87	7.88	7.87	7.93	7.86	7.91	7.92	7.91	7.94	7.92
KIAA0913//A_33_P3252989	7.84	8.16	8.16	7.83	8.29	8.37	8.13	8	8.42	8.28
SPINT2//A_23_P27795	7.01	4.3	6.14	7.23	6.95	4.59	4.14	4.15	4.39	3.62
MAT2A//A_23_P401568	7.88	8.29	7.84	7.73	7.84	8.48	8.8	8.46	8.63	8.58
TRAM1//A_23_P112135	8.96	8.53	9.28	9.17	9.18	8.56	8.65	8.58	8.54	8.67
EHD1//A_23_P52647	8.92	8.15	7.95	9.22	8.23	8.22	8.22	8.13	8.17	7.97
A_33_P3327799//A_33_P3327799	9.35	8.59	8.99	9.41	9.04	8.31	8.47	8.24	8.28	8.24
PPP1R35//A_23_P82299	8.16	7.97	8.02	7.85	8.1	7.97	7.97	8.06	8.17	8.09
HIST1H2AJ//A_33_P3344086	8.32	7.75	8.34	8.42	8	7.79	7.75	7.63	7.66	7.53
TINF2//A_33_P3372941	7.85	7.98	7.87	7.9	7.73	8.14	8.06	8.03	8.19	8.11
ORMDL2//A_23_P87500	8.71	8.02	8.67	8.83	8.75	7.98	7.93	7.76	7.85	7.8
ZER1//A_33_P3256560	8.18	8.4	8.39	8.18	8.34	8.4	8.3	8.44	8.51	8.5
LUC7L3//A_33_P3291569	7.67	7.78	7.62	7.45	7.69	7.92	7.87	8.09	8.17	8.11
[truncated: 18,002 more rows]
